# Supplementary material for: N′-Benzoyl-N,N-diethyl­thio­urea: a monoclinic polymorph
Source: Acta Crystallogr Sect E Struct Rep Online. 2010 Mar 20;66(Pt 4):o870. doi: 10.1107/S1600536810009578 (PMC2983850; doi:10.1107/S1600536810009578)
Supplement: Supplementary file 1 [file e-66-0o870-sup1.cif]

##############################################################################
###                                                                        ###
###        Electronic paper (Acta Crystallographica Section E)             ###
###                                                                        ###
##############################################################################
#                                                                            #
# This CIF contains the data in a paper accepted for publication in Acta     #
# Crystallographica Section E. It conforms to the requirements of Notes      #
# for Authors for Section E, and has been peer reviewed under the auspices   #
# of the IUCr Commission on Journals.                                        #
#                                                                            #
# Full details of the Crystallographic Information File format               #
# are given in the paper "The Crystallographic Information File (CIF):       #
# a New Standard Archive File for Crystallography" by S. R. Hall, F. H.      #
# Allen and I. D. Brown [Acta Cryst. (1991), A47, 655-685].                  #
#                                                                            #
# The current version of the core CIF dictionary is obtainable from          #
# ftp://ftp.iucr.org/pub/cif_core.dic. The current version number is 2.4.    #
#                                                                            #
# Software is freely available for graphical display of the structure(s) in  #
# this CIF.  For information consult the CIF home page http://www.iucr.org/  #
# cif/home.html                                                              #
#                                                                            #
# This file may be used for bona fide research purposes within the           #
# scientific community so long as proper attribution is given to the journal # 
# article from which it was obtained.                                        #
#                                                                            #
##############################################################################
                                             
data_global
_audit_creation_method     'from SHELXL-97 '
_journal_date_recd_electronic     2010-03-12
_journal_date_accepted     2010-03-13
_journal_name_full     'Acta Crystallographica, Section E'
_journal_year     2010
_journal_volume     66
_journal_issue      4
_journal_page_first     o870
_journal_page_last     o870
_journal_paper_category     QO
_journal_coeditor_code     HB5361
_publ_contact_author_name
;
John Nicolson Low
;
_publ_contact_author_address
;
 Department of Chemistry, University of Aberdeen,
 Meston Walk, Old Aberdeen, AB24 3UE, Scotland.
;
_publ_contact_author_email     'jnlow111@googlemail.com'
_publ_contact_author_fax     ?
_publ_contact_author_phone     ?
_publ_section_title
;
<i>N</i>'-Benzoyl-<i>N</i>,<i>N</i>-diethylthiourea: a monoclinic polymorph
;
loop_
    _publ_author_name
    _publ_author_footnote
    _publ_author_address
    'Gomes, Ligia R.' .
;
REQUIMTE,
Departamento de Qu\'imica e Bioqu\'imica, Faculdade de Ci\^encias,
Universidade do Porto
Rua do Campo Alegre 687,
P-4169_007 Porto
Portugal
;
    'Santos, Lu\'is M. N. B. F.' .
;
Centro de Investiga\,c\~ao em Qu\'imica,
Departamento de Qu\'imica e Bioqu\'imica, Faculdade de Ci\^encias,
Universidade do Porto
Rua do Campo Alegre 687,
P-4169_007 Porto
Portugal
;
    'Jo\~ao A. P. Coutinho' .
;
CICECO, Departamento de Qu\'imica,
Universidade de Aveiro,
3810-193 Aveiro,
Portugal
;
    'Bernd Schr\"oder' .
;
CICECO, Departamento de Qu\'imica,
Universidade de Aveiro,
3810-193 Aveiro,
Portugal
;
    'Low, John Nicolson' .
;
Department of Chemistry, University of Aberdeen,
Meston Walk, Old Aberdeen, AB24 3UE, Scotland
;
_publ_section_synopsis     .
data_I
_audit_creation_method     SHELXL-97
_chemical_name_systematic
;
<i>N</i>'-benzoyl-<i>N</i>,<i>N</i>-diethylthiourea
;
_chemical_name_common     ?
_chemical_formula_moiety     'C12 H16 N2 O S'
_chemical_formula_sum     'C12 H16 N2 O S'
_chemical_formula_iupac     'C12 H16 N2 O S'
_chemical_formula_weight     236.33
_chemical_melting_point     ?
_symmetry_cell_setting     monoclinic
_symmetry_space_group_name_H-M     'C 2/c'
loop_
    _symmetry_equiv_pos_as_xyz
    'x, y, z'
    '-x, y, -z+1/2'
    'x+1/2, y+1/2, z'
    '-x+1/2, y+1/2, -z+1/2'
    '-x, -y, -z'
    'x, -y, z-1/2'
    '-x+1/2, -y+1/2, -z'
    'x+1/2, -y+1/2, z-1/2'
_cell_length_a     20.1727(7)
_cell_length_b     8.4717(3)
_cell_length_c     14.8345(6)
_cell_angle_alpha     90.00
_cell_angle_beta     106.553(2)
_cell_angle_gamma     90.00
_cell_volume     2430.11(16)
_cell_formula_units_Z     8
_cell_measurement_reflns_used     173
_cell_measurement_theta_min     1.96
_cell_measurement_theta_max     28.17
_cell_measurement_temperature     150(2)
_exptl_crystal_description     plate
_exptl_crystal_colour     yellow
_exptl_crystal_size_max     0.26
_exptl_crystal_size_mid     0.20
_exptl_crystal_size_min     0.02
_exptl_crystal_density_diffrn     1.292
_exptl_crystal_density_meas     ?
_exptl_crystal_density_method     'not measured'
_exptl_crystal_F_000     1008
_exptl_absorpt_coefficient_mu     0.247
_exptl_absorpt_correction_type     multi-scan
_exptl_absorpt_process_details     '(SADABS; Bruker, 2004)'
_exptl_absorpt_correction_T_min     0.939
_exptl_absorpt_correction_T_max     0.995
_diffrn_ambient_temperature     150(2)
_diffrn_radiation_type     MoK\a
_diffrn_radiation_wavelength     0.71073
_diffrn_radiation_source     'fine-focus sealed tube'
_diffrn_radiation_monochromator     graphite
_diffrn_measurement_device_type     'Bruker SMART APEXII'
_diffrn_measurement_method     \w
_diffrn_detector_area_resol_mean     ?
_diffrn_reflns_number     18425
_diffrn_reflns_av_R_equivalents     0.0383
_diffrn_reflns_av_sigmaI/netI     0.0311
_diffrn_reflns_theta_min     3.91
_diffrn_reflns_theta_max     30.51
_diffrn_reflns_theta_full     30.51
_diffrn_measured_fraction_theta_max     0.997
_diffrn_measured_fraction_theta_full     0.997
_diffrn_reflns_limit_h_min     -28
_diffrn_reflns_limit_h_max     28
_diffrn_reflns_limit_k_min     -12
_diffrn_reflns_limit_k_max     12
_diffrn_reflns_limit_l_min     -20
_diffrn_reflns_limit_l_max     21
_diffrn_standards_number     ?
_diffrn_standards_interval_count     ?
_diffrn_standards_interval_time     ?
_diffrn_standards_decay_%     ?
_refine_special_details
;
Refinement of <i>F</i>^2^ against ALL reflections. The weighted <i>R</i>-factor
wR and goodness of fit <i>S</i> are based on <i>F</i>^2^, conventional
<i>R</i>-factors <i>R</i> are based on <i>F</i>, with <i>F</i> set to zero for
negative <i>F</i>^2^. The threshold expression of <i>F</i>^2^ >
\s(<i>F</i>^2^) is used only for calculating <i>R</i>-factors(gt) etc. and is
not relevant to the choice of reflections for refinement. <i>R</i>-factors
based on <i>F</i>^2^ are statistically about twice as large as those based on
<i>F</i>, and <i>R</i>- factors based on ALL data will be even larger.
;
_reflns_number_total     3704
_reflns_number_gt     2940
_reflns_threshold_expression     I>2sigma(I)
_refine_ls_structure_factor_coef     Fsqd
_refine_ls_matrix_type     full
_refine_ls_R_factor_all     0.0514
_refine_ls_R_factor_gt     0.0359
_refine_ls_wR_factor_gt     0.0875
_refine_ls_wR_factor_ref     0.0956
_refine_ls_goodness_of_fit_ref     1.043
_refine_ls_restrained_S_all     1.043
_refine_ls_number_reflns     3704
_refine_ls_number_parameters     147
_refine_ls_number_restraints     0
_refine_ls_hydrogen_treatment     constr
_refine_ls_weighting_scheme     calc
_refine_ls_weighting_details
         'calc w=1/[\s^2^(Fo^2^)+(0.0410P)^2^+1.4589P] where P=(Fo^2^+2Fc^2^)/3'
_atom_sites_solution_hydrogens     geom
_atom_sites_solution_primary     direct
_atom_sites_solution_secondary     difmap
_refine_ls_shift/su_max     0.000
_refine_ls_shift/su_mean     0.000
_refine_diff_density_max     0.412
_refine_diff_density_min     -0.212
_refine_ls_extinction_method     none
_refine_ls_extinction_coef     ?
loop_
    _atom_type_symbol
    _atom_type_description
    _atom_type_scat_dispersion_real
    _atom_type_scat_dispersion_imag
    _atom_type_scat_source
    'C' 'C' 0.0033 0.0016
                         'International Tables Vol C Tables 4.2.6.8 and 6.1.1.4'
    'H' 'H' 0.0000 0.0000
                         'International Tables Vol C Tables 4.2.6.8 and 6.1.1.4'
    'N' 'N' 0.0061 0.0033
                         'International Tables Vol C Tables 4.2.6.8 and 6.1.1.4'
    'O' 'O' 0.0106 0.0060
                         'International Tables Vol C Tables 4.2.6.8 and 6.1.1.4'
    'S' 'S' 0.1246 0.1234
                         'International Tables Vol C Tables 4.2.6.8 and 6.1.1.4'
_computing_data_collection     'APEX2 (Bruker, 2004)'
_computing_cell_refinement     'APEX2 and SAINT (Bruker, 2004)'
_computing_data_reduction     'SAINT (Bruker, 2004)'
_computing_structure_solution     'SHELXS97 (Sheldrick, 2008)'
_computing_structure_refinement     'SHELXL97 (Sheldrick, 2008)'
_computing_molecular_graphics
                               'ORTEPII (Johnson, 1976) and PLATON (Spek, 2009)'
_computing_publication_material     'SHELXL97 (Sheldrick, 2008)'
loop_
    _atom_site_type_symbol
    _atom_site_label
    _atom_site_fract_x
    _atom_site_fract_y
    _atom_site_fract_z
    _atom_site_U_iso_or_equiv
    _atom_site_adp_type
    _atom_site_calc_flag
    _atom_site_refinement_flags
    _atom_site_occupancy
    _atom_site_disorder_assembly
    _atom_site_disorder_group
    S S2 0.533573(16) 0.44430(4) 0.64948(2) 0.02564(9) Uani d . 1 . .
    O O4 0.64408(5) 0.83285(11) 0.66081(6) 0.0268(2) Uani d . 1 . .
    N N1 0.66786(5) 0.47946(12) 0.66756(7) 0.0196(2) Uani d . 1 . .
    N N3 0.59450(5) 0.64040(11) 0.55563(7) 0.0195(2) Uani d . 1 . .
    H H3 0.5563 0.6221 0.5060 0.023 Uiso d R 1 . .
    C C2 0.60315(6) 0.52200(13) 0.62564(8) 0.0187(2) Uani d . 1 . .
    C C4 0.61335(6) 0.79534(14) 0.58044(9) 0.0197(2) Uani d . 1 . .
    C C11 0.72802(6) 0.52699(14) 0.63579(9) 0.0219(2) Uani d . 1 . .
    H H11A 0.7689 0.5404 0.6910 0.026 Uiso calc R 1 . .
    H H11B 0.7183 0.6295 0.6026 0.026 Uiso calc R 1 . .
    C C12 0.74337(7) 0.40383(16) 0.57050(10) 0.0281(3) Uani d . 1 . .
    H H12A 0.7556 0.3039 0.6045 0.042 Uiso calc R 1 . .
    H H12B 0.7821 0.4395 0.5480 0.042 Uiso calc R 1 . .
    H H12C 0.7024 0.3884 0.5168 0.042 Uiso calc R 1 . .
    C C13 0.68400(7) 0.36738(14) 0.74658(9) 0.0233(2) Uani d . 1 . .
    H H13A 0.7264 0.3079 0.7474 0.028 Uiso calc R 1 . .
    H H13B 0.6456 0.2908 0.7380 0.028 Uiso calc R 1 . .
    C C14 0.69465(8) 0.45271(17) 0.83921(10) 0.0320(3) Uani d . 1 . .
    H H14A 0.7331 0.5274 0.8481 0.048 Uiso calc R 1 . .
    H H14B 0.7054 0.3759 0.8907 0.048 Uiso calc R 1 . .
    H H14C 0.6524 0.5101 0.8388 0.048 Uiso calc R 1 . .
    C C41 0.59558(6) 0.91116(14) 0.50117(9) 0.0193(2) Uani d . 1 . .
    C C42 0.58864(6) 0.86700(15) 0.40819(9) 0.0226(2) Uani d . 1 . .
    H H42 0.5927 0.7592 0.3930 0.027 Uiso calc R 1 . .
    C C43 0.57585(7) 0.98072(17) 0.33807(10) 0.0281(3) Uani d . 1 . .
    H H43 0.5724 0.9510 0.2751 0.034 Uiso calc R 1 . .
    C C44 0.56814(7) 1.13787(16) 0.35958(10) 0.0297(3) Uani d . 1 . .
    H H44 0.5589 1.2153 0.3113 0.036 Uiso calc R 1 . .
    C C45 0.57385(6) 1.18181(15) 0.45143(10) 0.0275(3) Uani d . 1 . .
    H H45 0.5678 1.2892 0.4658 0.033 Uiso calc R 1 . .
    C C46 0.58840(6) 1.06976(14) 0.52255(9) 0.0234(2) Uani d . 1 . .
    H H46 0.5935 1.1008 0.5857 0.028 Uiso calc R 1 . .
loop_
    _atom_site_aniso_label
    _atom_site_aniso_U_11
    _atom_site_aniso_U_22
    _atom_site_aniso_U_33
    _atom_site_aniso_U_12
    _atom_site_aniso_U_13
    _atom_site_aniso_U_23
    S2 0.02011(15) 0.03108(17) 0.02609(17) -0.00359(12) 0.00715(12) 0.00515(13)
    O4 0.0307(5) 0.0238(4) 0.0221(4) -0.0002(4) 0.0016(4) -0.0030(4)
    N1 0.0191(5) 0.0180(5) 0.0211(5) 0.0003(4) 0.0047(4) 0.0009(4)
    N3 0.0189(5) 0.0180(5) 0.0192(5) -0.0019(4) 0.0016(4) 0.0018(4)
    C2 0.0202(5) 0.0171(5) 0.0179(5) -0.0012(4) 0.0043(4) -0.0013(4)
    C4 0.0169(5) 0.0191(5) 0.0232(6) 0.0005(4) 0.0057(4) -0.0003(4)
    C11 0.0170(5) 0.0203(6) 0.0276(6) -0.0017(4) 0.0051(5) -0.0005(5)
    C12 0.0293(6) 0.0278(6) 0.0292(7) -0.0031(5) 0.0117(5) -0.0042(5)
    C13 0.0250(6) 0.0195(5) 0.0228(6) 0.0013(4) 0.0028(5) 0.0037(5)
    C14 0.0407(8) 0.0303(7) 0.0235(6) 0.0024(6) 0.0070(6) 0.0005(5)
    C41 0.0146(5) 0.0191(5) 0.0234(6) -0.0005(4) 0.0041(4) 0.0010(4)
    C42 0.0215(5) 0.0210(6) 0.0247(6) -0.0016(4) 0.0056(5) 0.0004(5)
    C43 0.0264(6) 0.0322(7) 0.0231(6) -0.0027(5) 0.0027(5) 0.0032(5)
    C44 0.0242(6) 0.0278(7) 0.0328(7) -0.0012(5) 0.0011(5) 0.0097(5)
    C45 0.0210(6) 0.0195(6) 0.0393(7) 0.0012(5) 0.0040(5) 0.0030(5)
    C46 0.0205(5) 0.0202(6) 0.0282(6) 0.0005(4) 0.0050(5) -0.0011(5)
_geom_special_details
;
All esds (except the esd in the dihedral angle between two l.s. planes) are
estimated using the full covariance matrix. The cell esds are taken into
account individually in the estimation of esds in distances, angles and
torsion angles; correlations between esds in cell parameters are only used
when they are defined by crystal symmetry. An approximate (isotropic)
treatment of cell esds is used for estimating esds involving l.s. planes.
;
loop_
    _geom_bond_atom_site_label_1
    _geom_bond_atom_site_label_2
    _geom_bond_site_symmetry_2
    _geom_bond_distance
    _geom_bond_publ_flag
    S2 C2 . 1.6767(12) ?
    O4 C4 . 1.2188(15) ?
    N1 C2 . 1.3258(15) ?
    N1 C13 . 1.4712(15) ?
    N1 C11 . 1.4774(15) ?
    N3 C4 . 1.3869(15) ?
    N3 C2 . 1.4183(15) ?
    N3 H3 . 0.9138 ?
    C4 C41 . 1.4946(17) ?
    C11 C12 . 1.5145(17) ?
    C11 H11A . 0.9900 ?
    C11 H11B . 0.9900 ?
    C12 H12A . 0.9800 ?
    C12 H12B . 0.9800 ?
    C12 H12C . 0.9800 ?
    C13 C14 . 1.5129(18) ?
    C13 H13A . 0.9900 ?
    C13 H13B . 0.9900 ?
    C14 H14A . 0.9800 ?
    C14 H14B . 0.9800 ?
    C14 H14C . 0.9800 ?
    C41 C42 . 1.3971(17) ?
    C41 C46 . 1.3975(16) ?
    C42 C43 . 1.3871(18) ?
    C42 H42 . 0.9500 ?
    C43 C44 . 1.388(2) ?
    C43 H43 . 0.9500 ?
    C44 C45 . 1.385(2) ?
    C44 H44 . 0.9500 ?
    C45 C46 . 1.3870(18) ?
    C45 H45 . 0.9500 ?
    C46 H46 . 0.9500 ?
loop_
    _geom_angle_atom_site_label_1
    _geom_angle_atom_site_label_2
    _geom_angle_atom_site_label_3
    _geom_angle_site_symmetry_1
    _geom_angle_site_symmetry_3
    _geom_angle
    _geom_angle_publ_flag
    C2 N1 C13 . . 120.93(10) ?
    C2 N1 C11 . . 124.38(10) ?
    C13 N1 C11 . . 114.50(10) ?
    C4 N3 C2 . . 120.52(10) ?
    C4 N3 H3 . . 118.6 ?
    C2 N3 H3 . . 111.7 ?
    N1 C2 N3 . . 115.79(10) ?
    N1 C2 S2 . . 124.46(9) ?
    N3 C2 S2 . . 119.75(8) ?
    O4 C4 N3 . . 122.07(11) ?
    O4 C4 C41 . . 122.66(11) ?
    N3 C4 C41 . . 115.24(10) ?
    N1 C11 C12 . . 110.64(10) ?
    N1 C11 H11A . . 109.5 ?
    C12 C11 H11A . . 109.5 ?
    N1 C11 H11B . . 109.5 ?
    C12 C11 H11B . . 109.5 ?
    H11A C11 H11B . . 108.1 ?
    C11 C12 H12A . . 109.5 ?
    C11 C12 H12B . . 109.5 ?
    H12A C12 H12B . . 109.5 ?
    C11 C12 H12C . . 109.5 ?
    H12A C12 H12C . . 109.5 ?
    H12B C12 H12C . . 109.5 ?
    N1 C13 C14 . . 110.93(10) ?
    N1 C13 H13A . . 109.5 ?
    C14 C13 H13A . . 109.5 ?
    N1 C13 H13B . . 109.5 ?
    C14 C13 H13B . . 109.5 ?
    H13A C13 H13B . . 108.0 ?
    C13 C14 H14A . . 109.5 ?
    C13 C14 H14B . . 109.5 ?
    H14A C14 H14B . . 109.5 ?
    C13 C14 H14C . . 109.5 ?
    H14A C14 H14C . . 109.5 ?
    H14B C14 H14C . . 109.5 ?
    C42 C41 C46 . . 119.59(11) ?
    C42 C41 C4 . . 122.35(11) ?
    C46 C41 C4 . . 118.02(11) ?
    C43 C42 C41 . . 119.96(12) ?
    C43 C42 H42 . . 120.0 ?
    C41 C42 H42 . . 120.0 ?
    C42 C43 C44 . . 120.19(13) ?
    C42 C43 H43 . . 119.9 ?
    C44 C43 H43 . . 119.9 ?
    C45 C44 C43 . . 120.03(13) ?
    C45 C44 H44 . . 120.0 ?
    C43 C44 H44 . . 120.0 ?
    C44 C45 C46 . . 120.30(12) ?
    C44 C45 H45 . . 119.9 ?
    C46 C45 H45 . . 119.9 ?
    C45 C46 C41 . . 119.90(12) ?
    C45 C46 H46 . . 120.0 ?
    C41 C46 H46 . . 120.0 ?
loop_
    _geom_torsion_atom_site_label_1
    _geom_torsion_atom_site_label_2
    _geom_torsion_atom_site_label_3
    _geom_torsion_atom_site_label_4
    _geom_torsion_site_symmetry_1
    _geom_torsion_site_symmetry_2
    _geom_torsion_site_symmetry_3
    _geom_torsion_site_symmetry_4
    _geom_torsion
    _geom_torsion_publ_flag
    C13 N1 C2 N3 . . . . 174.96(10) ?
    C11 N1 C2 N3 . . . . -10.38(16) ?
    C13 N1 C2 S2 . . . . -5.74(16) ?
    C11 N1 C2 S2 . . . . 168.92(9) ?
    C4 N3 C2 N1 . . . . -71.43(14) ?
    C4 N3 C2 S2 . . . . 109.23(11) ?
    C2 N3 C4 O4 . . . . 7.58(17) ?
    C2 N3 C4 C41 . . . . -174.54(10) ?
    C2 N1 C11 C12 . . . . -93.09(14) ?
    C13 N1 C11 C12 . . . . 81.88(13) ?
    C2 N1 C13 C14 . . . . -88.47(14) ?
    C11 N1 C13 C14 . . . . 96.37(13) ?
    O4 C4 C41 C42 . . . . 151.78(12) ?
    N3 C4 C41 C42 . . . . -26.09(16) ?
    O4 C4 C41 C46 . . . . -25.75(17) ?
    N3 C4 C41 C46 . . . . 156.38(10) ?
    C46 C41 C42 C43 . . . . 1.06(17) ?
    C4 C41 C42 C43 . . . . -176.44(11) ?
    C41 C42 C43 C44 . . . . -1.66(19) ?
    C42 C43 C44 C45 . . . . 0.60(19) ?
    C43 C44 C45 C46 . . . . 1.07(19) ?
    C44 C45 C46 C41 . . . . -1.66(18) ?
    C42 C41 C46 C45 . . . . 0.59(17) ?
    C4 C41 C46 C45 . . . . 178.19(11) ?
loop_
    _geom_hbond_atom_site_label_D
    _geom_hbond_atom_site_label_H
    _geom_hbond_atom_site_label_A
    _geom_hbond_site_symmetry_A
    _geom_hbond_distance_DH
    _geom_hbond_distance_HA
    _geom_hbond_distance_DA
    _geom_hbond_angle_DHA
    _geom_hbond_publ_flag
    N3 H3 S2 5_666 0.91 2.56 3.4595(11) 169 n
    C13 H13A O4 4_646 0.99 2.59 3.3594(18) 135 n
