# Supplementary material for: N′-Benzoyl-N,N-diethyl­thio­urea: a monoclinic polymorph
Source: Acta Crystallogr Sect E Struct Rep Online. 2010 Mar 20;66(Pt 4):o870. doi: 10.1107/S1600536810009578 (PMC2983850; doi:10.1107/S1600536810009578)
Supplement: Supplementary file 2 [file e-66-0o870-Isup2.hkl]

# 
# h,k,l, Fc-squared, Fo-squared, sigma(Fo-squared) and status flag 
# 
data_I
_shelx_title ' ntt4 in C2/c' 
_shelx_refln_list_code          4 
_shelx_F_calc_maximum      247.02 
_exptl_crystal_F_000      1008.00 
_reflns_d_resolution_high  0.7000 
 
loop_ 
 _symmetry_equiv_pos_as_xyz 
 'x, y, z' 
 '-x, y, -z+1/2' 
 'x+1/2, y+1/2, z' 
 '-x+1/2, y+1/2, -z+1/2' 
 '-x, -y, -z' 
 'x, -y, z-1/2' 
 '-x+1/2, -y+1/2, -z' 
 'x+1/2, -y+1/2, z-1/2' 
 
_cell_length_a    20.1727 
_cell_length_b     8.4717 
_cell_length_c    14.8345 
_cell_angle_alpha  90.000 
_cell_angle_beta  106.553 
_cell_angle_gamma  90.000 
 
_shelx_F_squared_multiplier     1.000 
 
loop_ 
 _refln_index_h 
 _refln_index_k 
 _refln_index_l 
 _refln_F_squared_calc 
 _refln_F_squared_meas 
 _refln_F_squared_sigma 
 _refln_observed_status 
   4   0   0    14295.87     9452.25    248.76 o 
   6   0   0    41199.87    42317.00    479.29 o 
   8   0   0     4567.67     4886.72     59.27 o 
  10   0   0      666.25      842.39     14.90 o 
  12   0   0     3030.72     3571.81     52.41 o 
  14   0   0     3074.32     3058.25     70.86 o 
  16   0   0     5521.41     5410.33    117.35 o 
  18   0   0     2866.53     2794.95     72.50 o 
  20   0   0      222.34      224.21     26.25 o 
  22   0   0      165.94      169.16     27.81 o 
  24   0   0       10.14        9.29     14.29 o 
  26   0   0      246.22      242.71     25.42 o 
   5   1   0    58466.08    58302.69    466.74 o 
   7   1   0     1336.61     1495.94     17.69 o 
   9   1   0        5.03       10.41      2.67 o 
  11   1   0     2747.95     2805.74     33.13 o 
  13   1   0     8396.79     8433.34     94.74 o 
  15   1   0     8512.99     8397.12     95.57 o 
  17   1   0       15.77       17.70      6.52 o 
  19   1   0      121.90      140.62     25.17 o 
  21   1   0        0.29       -7.85      7.85 o 
  23   1   0       33.80       28.63     13.08 o 
  25   1   0       34.92       47.59     14.80 o 
  27   1   0      125.49      121.84     22.24 o 
   0   2   0    44229.91    43521.68    655.05 o 
   2   2   0       18.34       12.66      2.28 o 
   4   2   0     6423.38     6490.51     47.92 o 
   6   2   0       51.51       68.27      2.83 o 
   8   2   0     1303.45     1389.05     16.52 o 
  10   2   0       15.64       15.56      3.97 o 
  12   2   0        9.68       36.33      5.66 o 
  14   2   0     3355.98     3267.85     49.23 o 
  16   2   0     3268.74     3149.78     49.16 o 
  18   2   0      327.42      372.35     14.72 o 
  20   2   0      252.90      270.98     13.36 o 
  22   2   0      105.30      117.02     17.05 o 
  24   2   0       67.47       83.52     20.91 o 
  26   2   0       31.06       29.00     19.21 o 
   1   3   0    17542.14    18130.50    134.46 o 
   3   3   0     1951.41     2134.23     21.02 o 
   5   3   0       61.92       65.62      3.88 o 
   7   3   0      776.67      797.47     12.22 o 
   9   3   0      154.13      170.74      7.16 o 
  11   3   0     1710.85     1611.23     22.86 o 
  13   3   0        0.38       -3.76      6.87 o 
  15   3   0      784.11      723.52     23.53 o 
  17   3   0       89.44       95.42      9.75 o 
  19   3   0        3.32        2.70      7.28 o 
  21   3   0      313.64      326.62     17.05 o 
  23   3   0      192.13      143.79     18.17 o 
  25   3   0       25.72       -2.69     28.13 o 
   0   4   0     1134.51     1273.80     28.58 o 
   2   4   0      130.13      168.98      5.43 o 
   4   4   0      684.80      799.59     11.72 o 
   6   4   0     1984.18     2275.72     26.43 o 
   8   4   0      184.22      220.15      7.94 o 
  10   4   0      285.88      314.40      8.23 o 
  12   4   0      772.42      778.38     17.69 o 
  14   4   0       99.56       77.02      9.54 o 
  16   4   0       57.27       57.89      8.85 o 
  18   4   0     1017.20     1005.22     28.40 o 
  20   4   0      549.32      579.41     21.93 o 
  22   4   0      435.03      405.20     35.55 o 
  24   4   0        1.17       17.63     14.79 o 
  26   4   0      285.86      267.27     34.31 o 
   1   5   0       74.18       27.96      5.76 o 
   3   5   0      188.36      162.42      8.03 o 
   5   5   0       48.47       66.41      6.13 o 
   7   5   0       45.53       61.01      6.23 o 
   9   5   0      189.51      170.00      8.82 o 
  11   5   0      856.11      858.43     17.19 o 
  13   5   0      230.71      251.18     11.04 o 
  15   5   0      852.13      801.27     24.35 o 
  17   5   0       63.50       55.97     10.46 o 
  19   5   0      316.29      334.82     18.96 o 
  21   5   0       87.99       97.95     12.89 o 
  23   5   0      197.96      195.99     26.73 o 
  25   5   0      237.28      245.13     26.71 o 
   0   6   0     1049.94     1141.79     31.57 o 
   2   6   0      363.06      351.90     13.95 o 
   4   6   0     2645.63     2555.95     35.66 o 
   6   6   0       58.08       48.66      7.01 o 
   8   6   0      105.18       83.28      6.84 o 
  10   6   0       20.04       31.43      5.94 o 
  12   6   0      546.61      513.66     14.84 o 
  14   6   0     1571.28     1560.34     31.96 o 
  16   6   0      220.15      214.28     20.82 o 
  18   6   0      373.69      410.51     20.91 o 
  20   6   0      159.76      143.85     16.10 o 
  22   6   0       59.71       26.46     17.75 o 
   1   7   0       49.49       46.42      9.52 o 
   3   7   0     2531.20     2421.11     39.38 o 
   5   7   0      996.65      941.57     24.50 o 
   7   7   0       28.80       31.90      7.16 o 
   9   7   0     1309.02     1247.20     27.25 o 
  11   7   0     2543.91     2396.59     41.61 o 
  13   7   0       12.01       16.75      7.73 o 
  15   7   0      293.59      266.82     19.19 o 
  17   7   0      405.04      371.11     23.36 o 
  19   7   0      469.06      409.04     23.45 o 
  21   7   0      128.47      108.67     23.18 o 
   0   8   0      409.32      408.62     26.92 o 
   2   8   0      954.21      944.31     26.87 o 
   4   8   0      356.49      351.58     20.72 o 
   6   8   0      126.49      149.25     14.24 o 
   8   8   0       76.13       92.79     11.94 o 
  10   8   0      362.89      384.10     18.61 o 
  12   8   0     1254.02     1277.47     34.65 o 
  14   8   0      108.93      119.57     20.93 o 
  16   8   0      311.89      321.71     22.76 o 
  18   8   0      391.46      404.77     25.34 o 
  20   8   0       30.54       25.95     15.32 o 
   1   9   0      332.04      276.45     18.02 o 
   3   9   0     1017.53      959.94     32.99 o 
   5   9   0      181.97      201.57     23.28 o 
   7   9   0       27.27       26.93     12.25 o 
   9   9   0        2.99       -6.63      9.58 o 
  11   9   0       85.21       96.92     13.53 o 
  13   9   0     1139.73     1128.19     33.86 o 
  15   9   0      287.05      261.14     23.40 o 
  17   9   0      180.67      190.08     21.60 o 
   0  10   0      547.55      526.94     55.31 o 
   2  10   0      362.98      357.55     24.90 o 
   4  10   0      139.05      134.87     18.49 o 
   6  10   0      200.62      214.49     21.33 o 
   8  10   0      325.88      334.05     23.72 o 
  10  10   0        7.85       23.78     13.51 o 
  12  10   0      166.25      136.70     19.67 o 
  14  10   0       18.27       24.68     20.54 o 
   1  11   0      706.31      700.49     40.11 o 
   3  11   0        9.93       14.87     16.69 o 
   5  11   0       23.57       16.48     16.11 o 
   7  11   0       20.45       34.98     15.60 o 
   9  11   0        0.07      -10.50     13.53 o 
  11  11   0       38.52       55.78     18.32 o 
   0  12   0      177.92      179.69     90.00 o 
   2  12   0        4.40        1.50     17.31 o 
 -27   1   1        5.92       36.59     25.31 o 
 -25   1   1      265.63      265.38     18.47 o 
 -23   1   1     1368.60     1267.20     34.38 o 
 -21   1   1      191.30      180.28     14.10 o 
 -19   1   1      872.84      867.78     42.59 o 
 -17   1   1     1218.46     1175.10     25.27 o 
 -15   1   1      415.89      451.03     15.41 o 
 -13   1   1      283.04      226.95      8.59 o 
 -11   1   1     4764.79     5177.53     48.51 o 
  -9   1   1      884.55      947.21     11.73 o 
  -7   1   1     7877.55     8518.70     67.35 o 
  -5   1   1      217.55      302.91      5.85 o 
  -3   1   1     5118.01     5087.41    114.11 o 
   3   1   1     1777.48     1641.73     18.58 o 
   5   1   1    27296.98    27907.10    265.01 o 
   7   1   1     1954.10     2176.23     29.30 o 
   9   1   1       82.44       69.81      5.00 o 
  11   1   1      384.36      455.63      8.38 o 
  13   1   1     2122.82     2267.71     35.68 o 
  15   1   1      931.30      890.47     28.40 o 
  17   1   1      323.51      366.94     23.38 o 
  19   1   1       16.73       23.50      8.44 o 
  21   1   1       16.99       23.46      9.39 o 
  23   1   1      150.28      140.10     26.43 o 
  25   1   1        3.67      -12.40     12.40 o 
  27   1   1       24.54       11.86     15.48 o 
 -26   2   1      178.94      180.98     26.68 o 
 -24   2   1       16.19        5.86     11.14 o 
 -22   2   1       38.15        9.22      7.94 o 
 -20   2   1       52.11       53.24      8.78 o 
 -18   2   1       50.51       39.77      9.34 o 
 -16   2   1      842.20      910.11     26.46 o 
 -14   2   1      748.57      751.98     17.66 o 
 -12   2   1     2095.38     2090.32     31.40 o 
 -10   2   1    11984.99    12314.41    145.23 o 
  -8   2   1     9028.79     9505.34     82.38 o 
  -6   2   1     9493.43     9904.08     73.76 o 
  -4   2   1     2107.42     2011.31     16.95 o 
  -2   2   1      194.11      224.65      5.44 o 
   0   2   1    24507.11    24285.25    162.99 o 
   2   2   1      100.87       95.77      3.06 o 
   4   2   1        6.63       12.60      2.30 o 
   6   2   1     3563.39     3575.06     32.62 o 
   8   2   1     1137.03     1107.71     15.12 o 
  10   2   1        0.12       -3.55      5.36 o 
  12   2   1      238.03      203.86     13.60 o 
  14   2   1      230.10      198.99      9.95 o 
  16   2   1       35.47       43.86      8.43 o 
  18   2   1     1399.26     1356.87     27.91 o 
  20   2   1      718.84      709.68     24.73 o 
  22   2   1      224.14      250.37     16.79 o 
  24   2   1      167.13      170.59     22.58 o 
  26   2   1      165.75      142.29     24.96 o 
 -27   3   1      171.55      188.22     28.89 o 
 -25   3   1      754.80      781.81     52.50 o 
 -23   3   1     1315.53     1332.44     33.94 o 
 -21   3   1       47.10       58.21     10.10 o 
 -19   3   1      518.09      547.71     20.44 o 
 -17   3   1      672.58      667.86     30.72 o 
 -15   3   1      103.34       95.32      9.59 o 
 -13   3   1     2682.91     2581.24     42.09 o 
 -11   3   1       52.88       34.70      6.24 o 
  -9   3   1    10064.09    10536.14     93.30 o 
  -7   3   1     1826.89     2011.65     18.95 o 
  -5   3   1      235.26      206.43      5.13 o 
  -3   3   1      498.41      553.21      8.81 o 
  -1   3   1     6422.35     6661.85     47.36 o 
   1   3   1     8906.42     9053.20     60.66 o 
   3   3   1        7.02       21.53      2.72 o 
   5   3   1     5755.19     5734.57     45.64 o 
   7   3   1      905.69      955.26     14.02 o 
   9   3   1     1186.48     1155.40     15.85 o 
  11   3   1       13.25       17.58      4.11 o 
  13   3   1     1345.65     1375.94     25.04 o 
  15   3   1     2033.69     2082.26     40.40 o 
  17   3   1      381.81      352.02     14.52 o 
  19   3   1      765.02      807.01     22.47 o 
  21   3   1      176.71      210.44     19.77 o 
  23   3   1      669.02      647.16     42.00 o 
  25   3   1       42.42       25.24     27.50 o 
 -26   4   1       83.77       76.17     23.81 o 
 -24   4   1     1086.80     1157.71     44.39 o 
 -22   4   1      303.00      317.31     27.06 o 
 -20   4   1      107.54       96.65     16.89 o 
 -18   4   1      447.30      476.90     27.38 o 
 -16   4   1      632.28      602.86     19.84 o 
 -14   4   1     5127.70     5081.37     73.42 o 
 -12   4   1     1182.98     1093.16     18.01 o 
 -10   4   1       10.16        1.70      4.06 o 
  -8   4   1     3796.01     3868.58     35.46 o 
  -6   4   1      190.11      160.38      5.91 o 
  -4   4   1       92.89       93.45      5.86 o 
  -2   4   1     1443.64     1267.06     17.15 o 
   0   4   1        1.39       12.72      3.34 o 
   2   4   1     1168.77     1118.75     14.70 o 
   4   4   1    14884.98    15488.47    121.80 o 
   6   4   1     9673.41    10196.11     82.46 o 
   8   4   1       53.57       44.13      4.19 o 
  10   4   1      121.11      166.27      7.07 o 
  12   4   1      609.42      612.37     14.77 o 
  14   4   1     1456.87     1482.54     23.45 o 
  16   4   1      709.66      667.50     21.84 o 
  18   4   1      667.76      681.66     22.37 o 
  20   4   1      365.51      389.10     17.15 o 
  22   4   1      487.03      531.61     31.29 o 
  24   4   1       21.72       -0.61     19.59 o 
 -25   5   1        5.06       40.87     18.13 o 
 -23   5   1       17.04       28.38     17.59 o 
 -21   5   1       87.60      113.13     15.52 o 
 -19   5   1      442.95      403.33     21.90 o 
 -17   5   1      308.01      331.62     17.17 o 
 -15   5   1      684.34      672.20     22.41 o 
 -13   5   1     1808.58     1803.68     24.97 o 
 -11   5   1     1864.21     1742.84     27.56 o 
  -9   5   1     4822.62     4943.52     48.10 o 
  -7   5   1       92.04       96.30      6.53 o 
  -5   5   1       14.98       11.17      4.32 o 
  -3   5   1      378.60      378.54     14.81 o 
  -1   5   1     3684.12     3633.55     41.29 o 
   1   5   1     8893.58     9152.17     86.46 o 
   3   5   1     3753.34     3605.39     40.32 o 
   5   5   1      317.56      268.53      9.93 o 
   7   5   1      718.30      668.52     13.58 o 
   9   5   1       98.44       93.21      6.58 o 
  11   5   1      139.20      143.83      7.77 o 
  13   5   1      342.44      359.61     12.84 o 
  15   5   1       43.14       60.12     10.89 o 
  17   5   1     2688.86     2515.24     52.45 o 
  19   5   1     2465.92     2514.44     68.38 o 
  21   5   1     1209.60     1176.99     47.03 o 
  23   5   1       81.55       90.73     20.18 o 
 -24   6   1      936.84      954.41     46.33 o 
 -22   6   1       45.33       52.27     13.53 o 
 -20   6   1       62.30       51.09     12.36 o 
 -18   6   1      127.69      130.75     14.15 o 
 -16   6   1      401.36      406.66     20.25 o 
 -14   6   1      453.62      436.23     13.70 o 
 -12   6   1     1430.40     1351.07     27.21 o 
 -10   6   1      598.84      565.58     13.56 o 
  -8   6   1     1374.94     1316.46     35.49 o 
  -6   6   1      382.50      358.27     14.13 o 
  -4   6   1      324.67      318.84     12.26 o 
  -2   6   1      343.85      276.56     12.87 o 
   0   6   1      842.65      859.99     20.91 o 
   2   6   1     2199.59     2222.41     35.43 o 
   4   6   1      833.28      835.35     17.57 o 
   6   6   1     1203.07     1274.08     21.45 o 
   8   6   1     1579.45     1574.38     22.09 o 
  10   6   1      105.58       77.52      8.22 o 
  12   6   1      101.54      131.89     15.56 o 
  14   6   1     1325.67     1318.32     30.63 o 
  16   6   1     1658.07     1659.48     39.44 o 
  18   6   1      383.32      368.62     21.70 o 
  20   6   1       52.12       32.92     23.12 o 
  22   6   1      377.77      443.56     34.43 o 
 -21   7   1       13.70        4.96     11.97 o 
 -19   7   1        3.23      -11.13     11.13 o 
 -17   7   1       67.43       56.31     13.08 o 
 -15   7   1      387.10      415.90     22.21 o 
 -13   7   1      954.69      940.20     24.02 o 
 -11   7   1        2.13        1.86      6.75 o 
  -9   7   1      221.43      217.82     12.94 o 
  -7   7   1      719.29      696.46     18.46 o 
  -5   7   1       86.51       82.09      9.85 o 
  -3   7   1       39.00       26.41      8.20 o 
  -1   7   1      642.25      562.87     18.80 o 
   1   7   1        0.33       -3.47      7.96 o 
   3   7   1     3188.81     3132.43     50.29 o 
   5   7   1     1266.78     1300.11     27.13 o 
   7   7   1      464.63      460.29     19.02 o 
   9   7   1     1106.46     1175.44     25.76 o 
  11   7   1       18.77       14.69      7.56 o 
  13   7   1       29.43       29.79     10.29 o 
  15   7   1       16.80       17.23     11.51 o 
  17   7   1      240.72      252.92     19.74 o 
  19   7   1      128.59       92.75     23.55 o 
  21   7   1      826.37      858.67     46.73 o 
 -20   8   1        5.25       -5.15     13.29 o 
 -18   8   1      116.61       80.69     16.14 o 
 -16   8   1      214.10      225.49     20.37 o 
 -14   8   1       14.71        6.65      9.34 o 
 -12   8   1       10.55       -5.29      8.35 o 
 -10   8   1       89.12      100.44     12.08 o 
  -8   8   1     3383.04     3286.36     51.41 o 
  -6   8   1     1249.29     1182.55     27.58 o 
  -4   8   1       61.83       67.23     10.22 o 
  -2   8   1      382.07      421.01     23.68 o 
   0   8   1       60.52       88.96     11.52 o 
   2   8   1      173.37      147.66     13.72 o 
   4   8   1      138.63      152.07     18.91 o 
   6   8   1     2229.79     2162.96     47.72 o 
   8   8   1      484.39      441.63     20.58 o 
  10   8   1      446.11      471.93     19.91 o 
  12   8   1      179.66      162.57     13.04 o 
  14   8   1       15.25       -6.09     11.30 o 
  16   8   1      269.64      271.35     26.96 o 
  18   8   1       71.39       73.85     19.31 o 
  20   8   1       38.86       23.68     19.35 o 
 -17   9   1        3.12       12.11     14.24 o 
 -15   9   1      355.63      362.99     25.44 o 
 -13   9   1       12.82       21.20     11.75 o 
 -11   9   1      132.28      117.69     14.26 o 
  -9   9   1     1010.14     1010.58     30.47 o 
  -7   9   1      171.62      176.24     18.12 o 
  -5   9   1     1069.08     1127.30     32.98 o 
  -3   9   1       25.38       15.30     10.04 o 
  -1   9   1      571.65      625.85     26.14 o 
   1   9   1      128.12      115.15     13.99 o 
   3   9   1      502.97      520.65     26.29 o 
   5   9   1      159.37      182.97     18.50 o 
   7   9   1      685.35      689.57     29.62 o 
   9   9   1        4.24       -0.12     10.47 o 
  11   9   1      576.76      574.59     25.52 o 
  13   9   1      235.70      193.01     27.50 o 
  15   9   1       85.00       71.94     21.43 o 
  17   9   1        3.95        7.29     20.48 o 
 -14  10   1       54.79       40.16     30.72 o 
 -12  10   1       55.57       56.45     14.84 o 
 -10  10   1      593.03      594.34     27.29 o 
  -8  10   1      134.83      135.03     26.00 o 
  -6  10   1      484.30      509.76     25.54 o 
  -4  10   1       13.09       15.97     12.89 o 
  -2  10   1      111.07      109.25     16.86 o 
   0  10   1      239.92      256.61     31.09 o 
   2  10   1      120.02      129.71     17.75 o 
   4  10   1       22.18      -11.58     11.58 o 
   6  10   1      398.80      424.28     30.13 o 
   8  10   1      216.82      245.76     21.33 o 
  10  10   1      365.36      379.01     24.40 o 
  12  10   1        9.73       14.31     19.78 o 
  14  10   1       19.68       11.28     19.53 o 
 -11  11   1      468.75      509.37     34.28 o 
  -9  11   1      349.49      450.58     34.37 o 
  -7  11   1       10.88        6.20     15.69 o 
  -5  11   1      235.59      241.13     26.17 o 
  -3  11   1       14.02       39.30     17.87 o 
  -1  11   1        6.97       -4.43     15.06 o 
   1  11   1      164.87      169.82     24.89 o 
   3  11   1      849.79      969.88     45.95 o 
   5  11   1      160.37      144.57     22.94 o 
   7  11   1      233.00      240.57     23.15 o 
   9  11   1      129.98      114.39     23.69 o 
  11  11   1       13.51       17.22     20.58 o 
  -2  12   1      157.78      214.12     29.09 o 
   0  12   1      157.23      210.68     28.97 o 
   2  12   1        9.90       -3.26     19.61 o 
 -28   0   2      856.80      803.36     90.32 o 
 -26   0   2     1365.20     1333.74    114.07 o 
 -24   0   2       16.71       12.12     15.24 o 
 -22   0   2       26.10       45.63     25.94 o 
 -20   0   2       12.53       20.15     12.38 o 
 -18   0   2     2710.42     2674.60     53.59 o 
 -16   0   2     9163.16     9375.39    149.66 o 
 -14   0   2     2620.17     2682.12     89.60 o 
 -12   0   2    10403.83    10394.79    121.47 o 
 -10   0   2    53702.81    56584.43    633.68 o 
  -8   0   2    21970.34    22631.41    232.22 o 
  -6   0   2    61018.32    60028.93    617.54 o 
  -4   0   2    11300.71    11365.98    129.62 o 
   4   0   2     1553.63     1518.07     22.82 o 
   6   0   2    24653.72    25889.44    378.18 o 
   8   0   2     3073.17     2783.20     50.09 o 
  10   0   2     3833.44     3535.62     61.68 o 
  12   0   2        0.96       -5.50     12.40 o 
  14   0   2     1790.43     1764.84     53.87 o 
  16   0   2     2306.69     2262.09     61.51 o 
  18   0   2     1875.94     1829.79     55.13 o 
  20   0   2     2387.29     2231.34     81.57 o 
  22   0   2      284.52      255.22     23.18 o 
  24   0   2      287.04      300.33     35.00 o 
  26   0   2        4.21       10.00     32.50 o 
 -27   1   2      273.74      352.08     23.58 o 
 -25   1   2      433.25      469.58     23.16 o 
 -23   1   2     1802.53     1727.74     44.11 o 
 -21   1   2     1793.24     1762.14     34.17 o 
 -19   1   2       25.52       25.46      7.54 o 
 -17   1   2      293.62      278.15     16.75 o 
 -15   1   2     2166.23     2278.43     30.17 o 
 -13   1   2     7893.90     7949.68     82.79 o 
 -11   1   2     2246.13     2763.56     30.83 o 
  -9   1   2     1109.13     1107.20     12.25 o 
  -7   1   2      787.06      849.19      9.91 o 
  -5   1   2    27379.71    28277.98    226.04 o 
  -3   1   2    28601.37    27365.95    302.00 o 
   3   1   2     5548.57     5657.61     60.94 o 
   5   1   2    31359.72    31283.01    250.45 o 
   7   1   2        7.71       36.31      4.44 o 
   9   1   2      294.36      204.83     10.18 o 
  11   1   2      957.97      951.34     15.66 o 
  13   1   2     1203.04     1169.79     20.14 o 
  15   1   2      373.70      390.31     11.36 o 
  17   1   2     2171.99     2142.86     42.17 o 
  19   1   2      161.87      185.04     18.49 o 
  21   1   2     1066.12     1135.88     30.66 o 
  23   1   2      168.07      155.39     13.99 o 
  25   1   2      296.17      242.88     24.13 o 
 -26   2   2      670.11      683.96     30.53 o 
 -24   2   2      160.66      152.58     16.51 o 
 -22   2   2       71.88       85.69     11.82 o 
 -20   2   2        3.74        0.12      7.87 o 
 -18   2   2      449.18      405.46     15.44 o 
 -16   2   2     1965.34     2041.94     40.81 o 
 -14   2   2     3302.57     3272.79     48.38 o 
 -12   2   2      858.15      822.87     14.47 o 
 -10   2   2     1696.50     1716.95     25.18 o 
  -8   2   2     4726.75     4836.60     42.45 o 
  -6   2   2     4544.57     4549.95     38.50 o 
  -4   2   2     2417.99     2340.64     26.59 o 
  -2   2   2      101.01      104.85      3.94 o 
   0   2   2     3646.49     3619.44     29.11 o 
   2   2   2     3070.30     3087.90     24.52 o 
   4   2   2     3523.53     3526.73     31.46 o 
   6   2   2     5864.67     5857.46     51.44 o 
   8   2   2       59.12       46.56      6.94 o 
  10   2   2      670.07      613.50     18.14 o 
  12   2   2      212.73      181.13     11.88 o 
  14   2   2     1027.49      990.95     25.34 o 
  16   2   2     1352.05     1256.18     33.42 o 
  18   2   2      128.31      152.09     18.37 o 
  20   2   2     1216.48     1269.64     30.77 o 
  22   2   2     1322.29     1260.58     46.10 o 
  24   2   2        7.07       18.13     14.81 o 
  26   2   2        5.28       15.00     20.63 o 
 -27   3   2       35.52       64.45     21.62 o 
 -25   3   2      372.09      399.62     25.58 o 
 -23   3   2      178.15      148.41     13.83 o 
 -21   3   2      481.68      441.49     20.17 o 
 -19   3   2       17.16       10.35      7.58 o 
 -17   3   2      269.26      244.93     13.11 o 
 -15   3   2      470.36      404.99     22.19 o 
 -13   3   2       75.56       66.23      5.54 o 
 -11   3   2     1972.70     1955.98     28.89 o 
  -9   3   2     7386.37     7576.95     77.96 o 
  -7   3   2        1.06        0.28      2.34 o 
  -5   3   2     3284.83     3609.32     30.32 o 
  -3   3   2      649.62      676.48      9.80 o 
  -1   3   2     1995.76     2088.75     20.10 o 
   1   3   2     4725.54     4702.57     36.60 o 
   3   3   2       39.35       22.08      2.75 o 
   5   3   2      659.98      773.37     11.48 o 
   7   3   2     2656.17     2709.53     29.14 o 
   9   3   2     5450.05     5499.51     52.82 o 
  11   3   2       40.25       42.61      5.27 o 
  13   3   2       58.35       58.89      7.52 o 
  15   3   2      437.17      470.83     19.57 o 
  17   3   2     2389.84     2210.32     50.23 o 
  19   3   2      249.96      213.56     22.37 o 
  21   3   2        5.64       -7.88     30.31 o 
  23   3   2       13.31      -15.43     15.43 o 
  25   3   2      498.11      461.05     49.69 o 
 -26   4   2        9.99       29.69     36.25 o 
 -24   4   2      189.26      211.64     16.83 o 
 -22   4   2      201.24      211.78     18.13 o 
 -20   4   2       31.22       23.62      9.28 o 
 -18   4   2      113.92      120.99     12.54 o 
 -16   4   2       30.05       45.84     10.04 o 
 -14   4   2      387.21      355.21     15.87 o 
 -12   4   2      278.57      323.56     11.18 o 
 -10   4   2      125.90      178.13      6.44 o 
  -8   4   2       34.11       53.39      5.37 o 
  -6   4   2     4741.38     5234.77     49.47 o 
  -4   4   2      563.72      666.58     13.25 o 
  -2   4   2       76.57       87.33      5.28 o 
   0   4   2     4270.29     4803.45     41.65 o 
   2   4   2     1692.65     1966.98     23.41 o 
   4   4   2        8.41        1.11      3.10 o 
   6   4   2     1558.73     1646.85     19.91 o 
   8   4   2        0.49        2.29      3.45 o 
  10   4   2      179.36      214.68     10.67 o 
  12   4   2     1431.47     1459.37     21.50 o 
  14   4   2       77.43       78.51      6.42 o 
  16   4   2     2508.85     2391.62     47.06 o 
  18   4   2        6.72       24.91     12.76 o 
  20   4   2      407.64      405.47     27.61 o 
  22   4   2       23.78      -17.41     17.41 o 
  24   4   2       43.28       34.00     21.72 o 
 -25   5   2       93.19       57.11     18.84 o 
 -23   5   2      262.40      280.49     19.46 o 
 -21   5   2      174.37      184.98     15.23 o 
 -19   5   2      326.59      324.69     17.84 o 
 -17   5   2      767.22      683.68     23.24 o 
 -15   5   2      111.07       99.50     11.52 o 
 -13   5   2        9.56       -2.01      5.37 o 
 -11   5   2       22.32       19.55      4.90 o 
  -9   5   2     1043.54     1102.92     19.04 o 
  -7   5   2        0.60       -2.16      4.45 o 
  -5   5   2      212.01      207.17      9.03 o 
  -3   5   2        1.49        5.44      4.54 o 
  -1   5   2       92.31      141.66      7.01 o 
   1   5   2      104.80      117.24      7.06 o 
   3   5   2       29.00       47.45      6.03 o 
   5   5   2      169.39      184.85      9.28 o 
   7   5   2      129.50      177.26      7.19 o 
   9   5   2      960.34      983.90     16.24 o 
  11   5   2      950.63      956.53     23.99 o 
  13   5   2       92.88       79.05      7.55 o 
  15   5   2      251.68      274.42     16.75 o 
  17   5   2      213.05      212.45     15.53 o 
  19   5   2      444.12      445.53     30.53 o 
  21   5   2      515.90      536.78     34.07 o 
  23   5   2       42.40        5.81     22.82 o 
 -24   6   2      332.51      357.54     31.38 o 
 -22   6   2      100.65      110.75     15.86 o 
 -20   6   2       24.48       19.17     11.01 o 
 -18   6   2        9.00       20.99     10.05 o 
 -16   6   2        6.88       22.07     12.73 o 
 -14   6   2       56.84       31.36      8.12 o 
 -12   6   2      484.34      492.74     16.94 o 
 -10   6   2        0.10        0.87      5.16 o 
  -8   6   2      142.81      177.49      9.07 o 
  -6   6   2     1520.00     1448.10     22.42 o 
  -4   6   2     1506.39     1561.58     28.94 o 
  -2   6   2     1140.22     1278.33     23.21 o 
   0   6   2     1120.26     1086.46     21.36 o 
   2   6   2       30.29       28.89      7.16 o 
   4   6   2     4614.04     4381.47     70.79 o 
   6   6   2     2236.36     2281.37     33.45 o 
   8   6   2       11.58        7.45      4.58 o 
  10   6   2       31.21       32.87      5.84 o 
  12   6   2      337.87      332.35     16.87 o 
  14   6   2        0.57       -6.86      7.63 o 
  16   6   2      233.84      229.99     19.30 o 
  18   6   2       76.55       36.20     27.56 o 
  20   6   2      388.19      378.08     34.90 o 
  22   6   2      698.86      702.15     41.35 o 
 -23   7   2      241.23      315.15     31.70 o 
 -21   7   2      373.48      383.90     24.64 o 
 -19   7   2      612.97      577.35     26.41 o 
 -17   7   2      512.34      459.18     23.69 o 
 -15   7   2       46.25       44.30      9.11 o 
 -13   7   2      149.42      126.34     11.68 o 
 -11   7   2       60.18       64.95      9.84 o 
  -9   7   2     2039.62     2100.14     32.22 o 
  -7   7   2     3557.18     3416.23     42.00 o 
  -5   7   2     2701.95     2557.02     36.91 o 
  -3   7   2     1201.97     1178.65     34.53 o 
  -1   7   2     3825.74     3582.35     51.59 o 
   1   7   2       91.64       60.03      9.42 o 
   3   7   2      259.54      240.96     14.47 o 
   5   7   2      561.92      540.44     23.04 o 
   7   7   2      999.46      950.48     30.14 o 
   9   7   2     5962.16     5763.50     78.48 o 
  11   7   2      383.11      410.73     17.95 o 
  13   7   2      114.13      111.96     14.68 o 
  15   7   2      256.12      236.30     23.56 o 
  17   7   2      541.42      559.38     38.00 o 
  19   7   2      212.91      248.08     30.21 o 
  21   7   2       37.75       61.13     20.30 o 
 -20   8   2      673.63      673.90     33.05 o 
 -18   8   2       38.20       11.81     12.56 o 
 -16   8   2      339.48      329.55     22.57 o 
 -14   8   2       68.71       53.87     23.68 o 
 -12   8   2      463.82      450.06     19.94 o 
 -10   8   2      948.19      972.10     31.32 o 
  -8   8   2      137.97      153.66     13.13 o 
  -6   8   2      117.61      120.59     11.05 o 
  -4   8   2      715.41      724.45     28.21 o 
  -2   8   2      200.09      160.50     13.02 o 
   0   8   2      112.51      108.52     11.56 o 
   2   8   2      591.59      624.17     22.44 o 
   4   8   2     2606.26     2480.15     45.40 o 
   6   8   2      610.58      589.93     25.81 o 
   8   8   2     1567.96     1490.39     62.52 o 
  10   8   2      121.76      148.50     14.73 o 
  12   8   2      181.78      177.36     22.46 o 
  14   8   2        9.67       24.16     15.56 o 
  16   8   2       55.80       46.50     20.06 o 
  18   8   2      149.16      119.24     32.00 o 
 -19   9   2       44.02       60.55     18.36 o 
 -17   9   2       18.64       29.14     15.05 o 
 -15   9   2       17.24       -2.62     13.30 o 
 -13   9   2       18.21       30.67     12.25 o 
 -11   9   2      678.30      686.37     25.77 o 
  -9   9   2      558.49      565.16     22.29 o 
  -7   9   2     1296.21     1271.73     31.71 o 
  -5   9   2      679.30      689.46     26.97 o 
  -3   9   2        0.05        0.25      8.68 o 
  -1   9   2      533.97      514.19     23.03 o 
   1   9   2       25.85       20.32     10.06 o 
   3   9   2      949.57     1005.53     58.05 o 
   5   9   2      839.38      811.70     31.70 o 
   7   9   2       62.64       57.00     17.05 o 
   9   9   2      242.34      264.77     19.72 o 
  11   9   2      400.11      398.06     25.54 o 
  13   9   2       20.66        7.50     17.83 o 
  15   9   2       27.18       -3.63     17.11 o 
  17   9   2      242.21      196.70     31.65 o 
 -16  10   2        2.27      -13.70     13.70 o 
 -14  10   2      342.71      361.94     23.80 o 
 -12  10   2       76.72       94.62     16.52 o 
 -10  10   2      259.80      266.29     20.36 o 
  -8  10   2      461.37      443.90     24.03 o 
  -6  10   2      195.67      234.74     24.52 o 
  -4  10   2      137.67      138.09     20.31 o 
  -2  10   2        1.65       -9.01     11.46 o 
   0  10   2      353.50      387.84     25.77 o 
   2  10   2        0.08      -11.00     11.00 o 
   4  10   2      410.47      357.32     25.11 o 
   6  10   2      248.99      239.68     38.79 o 
   8  10   2      506.15      494.65     31.70 o 
  10  10   2      104.41      124.92     19.99 o 
  12  10   2       12.12       30.08     21.05 o 
  14  10   2        0.02      -19.30     19.30 o 
 -11  11   2      265.80      273.86     30.13 o 
  -9  11   2      157.90      160.63     29.44 o 
  -7  11   2       13.29        4.69     14.17 o 
  -5  11   2      157.68      191.89     22.40 o 
  -3  11   2      612.03      651.73     39.62 o 
  -1  11   2       93.60       93.14     20.50 o 
   1  11   2        0.78        0.10     14.60 o 
   3  11   2      291.23      339.88     37.09 o 
   5  11   2      967.81      941.20     43.75 o 
   7  11   2      154.50      187.94     21.53 o 
   9  11   2        0.09        8.33     16.77 o 
  -2  12   2        1.43        8.82     18.56 o 
   0  12   2      114.55       81.22     23.22 o 
 -27   1   3      539.46      463.83     26.58 o 
 -25   1   3       46.41       99.20     16.25 o 
 -23   1   3       12.75        2.53      7.88 o 
 -21   1   3       19.91        7.67      9.02 o 
 -19   1   3       22.40       14.50      7.27 o 
 -17   1   3     1965.24     1976.39     28.30 o 
 -15   1   3     1044.12      981.34     18.02 o 
 -13   1   3     1013.51     1105.53     18.43 o 
 -11   1   3      129.22      114.73      5.43 o 
  -9   1   3       51.25       62.84      5.55 o 
  -7   1   3     1653.16     1661.81     17.67 o 
  -5   1   3     8406.73     8795.70     76.99 o 
  -3   1   3     8785.14     8611.89     92.78 o 
  -1   1   3    10936.03    10812.51    136.28 o 
   1   1   3      614.03      583.73     13.59 o 
   3   1   3      423.60      376.62      6.64 o 
   5   1   3      663.07      649.29      9.29 o 
   7   1   3       47.89       26.21      6.01 o 
   9   1   3       24.38       20.16      4.18 o 
  11   1   3     1209.67     1274.48     18.08 o 
  13   1   3      329.62      322.19     10.15 o 
  15   1   3       38.17       52.96      9.29 o 
  17   1   3        0.06        7.20     13.85 o 
  19   1   3       10.39       23.96      9.92 o 
  21   1   3      165.37      169.34     13.34 o 
  23   1   3      279.16      294.64     25.07 o 
  25   1   3       46.14       43.05     16.98 o 
 -28   2   3      413.07      386.57     34.50 o 
 -26   2   3       97.64       61.34     24.88 o 
 -24   2   3       35.71       41.41     10.78 o 
 -22   2   3     4594.70     4537.54     76.17 o 
 -20   2   3     1752.35     1680.76     37.83 o 
 -18   2   3      493.00      483.91     16.80 o 
 -16   2   3     1376.65     1473.45     22.26 o 
 -14   2   3      894.44      929.06     17.33 o 
 -12   2   3      882.85      973.63     18.57 o 
 -10   2   3     2275.98     2522.18     25.08 o 
  -8   2   3    11830.14    12382.49    101.88 o 
  -6   2   3       11.19        3.29      2.82 o 
  -4   2   3    13575.48    13613.65    114.44 o 
  -2   2   3     4298.58     4420.58     40.09 o 
   0   2   3      319.09      319.33      6.94 o 
   2   2   3     3931.77     4126.62     47.30 o 
   4   2   3      376.71      489.62      9.84 o 
   6   2   3        9.85       32.50      4.05 o 
   8   2   3     1812.90     1869.18     24.81 o 
  10   2   3     6579.92     6662.15     88.86 o 
  12   2   3      758.42      788.12     22.16 o 
  14   2   3      252.23      227.28     20.93 o 
  16   2   3      156.94      173.54     18.42 o 
  18   2   3      598.23      556.74     29.79 o 
  20   2   3      318.74      341.23     44.79 o 
  22   2   3       73.73       66.33     32.87 o 
  24   2   3      149.85      172.70     23.07 o 
 -27   3   3      376.93      393.07     35.95 o 
 -25   3   3       63.46       83.03     13.13 o 
 -23   3   3      493.34      543.67     23.13 o 
 -21   3   3      589.03      662.87     24.43 o 
 -19   3   3      848.67      810.53     23.13 o 
 -17   3   3     1551.75     1596.17     32.47 o 
 -15   3   3      349.08      345.23     10.78 o 
 -13   3   3      323.95      351.66     11.09 o 
 -11   3   3       30.07       29.22      3.49 o 
  -9   3   3     3829.30     3759.32     38.28 o 
  -7   3   3     4290.58     4182.18     41.63 o 
  -5   3   3      376.96      294.06      8.08 o 
  -3   3   3    10207.29    10613.79     82.15 o 
  -1   3   3      422.08      438.97      8.96 o 
   1   3   3     1970.71     1993.75     20.27 o 
   3   3   3     2829.11     2967.11     27.02 o 
   5   3   3     2274.68     2376.92     27.65 o 
   7   3   3     2885.60     2708.13     36.06 o 
   9   3   3     1692.01     1624.63     20.60 o 
  11   3   3     1036.47     1002.78     16.35 o 
  13   3   3      673.83      683.44     18.60 o 
  15   3   3      100.09       92.02     15.01 o 
  17   3   3      133.39      116.44     18.27 o 
  19   3   3       33.60       33.11     21.51 o 
  21   3   3      122.43      184.12     29.11 o 
  23   3   3      288.00      312.05     40.63 o 
  25   3   3      616.77      630.23     45.08 o 
 -26   4   3       94.92       78.93     41.73 o 
 -24   4   3      226.12      229.35     18.67 o 
 -22   4   3     1488.88     1616.63     40.85 o 
 -20   4   3       76.07       81.35     11.24 o 
 -18   4   3     1027.57     1005.94     26.91 o 
 -16   4   3      833.42      806.97     17.98 o 
 -14   4   3       82.29       68.57      7.15 o 
 -12   4   3      368.78      368.15     10.91 o 
 -10   4   3        3.75       20.45      5.38 o 
  -8   4   3     3548.87     3610.24     41.40 o 
  -6   4   3     8653.39     8691.05     81.39 o 
  -4   4   3    14069.52    14265.33    120.37 o 
  -2   4   3      280.92      327.55     11.00 o 
   0   4   3        4.58        9.25      4.14 o 
   2   4   3       13.37       17.13      4.16 o 
   4   4   3      496.54      418.86     13.50 o 
   6   4   3     1631.90     1587.69     26.94 o 
   8   4   3     3729.39     3580.95     39.36 o 
  10   4   3     1291.88     1387.87     22.45 o 
  12   4   3      897.24      888.87     19.31 o 
  14   4   3      759.62      794.12     19.56 o 
  16   4   3        5.16       27.44     13.65 o 
  18   4   3       97.00       94.26     17.65 o 
  20   4   3      315.02      311.34     33.64 o 
  22   4   3     2334.18     2381.48     85.90 o 
  24   4   3      624.70      625.58     54.69 o 
 -25   5   3       76.14       71.80     19.59 o 
 -23   5   3      726.34      712.85     37.62 o 
 -21   5   3      430.84      463.25     21.29 o 
 -19   5   3     1416.45     1395.12     34.31 o 
 -17   5   3      833.64      815.78     25.43 o 
 -15   5   3        2.53       -0.36      6.14 o 
 -13   5   3        5.34        3.03      5.59 o 
 -11   5   3      698.38      629.47     17.57 o 
  -9   5   3     4411.58     4340.51     49.83 o 
  -7   5   3     3760.56     3717.36     47.16 o 
  -5   5   3        2.47        2.98      4.84 o 
  -3   5   3      609.88      525.56     14.00 o 
  -1   5   3      935.22     1013.88     16.56 o 
   1   5   3     1737.81     1983.83     25.67 o 
   3   5   3      187.24      179.48      8.11 o 
   5   5   3      227.83      217.16     10.09 o 
   7   5   3     5418.72     5488.85     70.50 o 
   9   5   3    10644.91    10474.32    102.30 o 
  11   5   3       81.88      121.42      9.02 o 
  13   5   3      348.08      317.91     18.34 o 
  15   5   3        1.15       13.04     16.33 o 
  17   5   3       73.47      104.08     19.82 o 
  19   5   3       19.06       17.43     14.59 o 
  21   5   3      290.72      382.19     39.14 o 
  23   5   3      468.23      560.15     46.68 o 
 -24   6   3      270.36      255.70     27.59 o 
 -22   6   3      888.77      912.48     41.18 o 
 -20   6   3      207.08      189.20     16.55 o 
 -18   6   3      218.63      245.20     27.08 o 
 -16   6   3        7.53       13.30      7.23 o 
 -14   6   3       42.69       26.92      8.08 o 
 -12   6   3        0.34       10.95      7.74 o 
 -10   6   3      661.35      596.01     24.66 o 
  -8   6   3     1317.13     1293.22     22.68 o 
  -6   6   3     1185.82     1137.96     24.26 o 
  -4   6   3      521.69      518.46     15.29 o 
  -2   6   3     2239.48     2118.53     31.96 o 
   0   6   3     1818.14     1848.63     29.46 o 
   2   6   3       16.37       16.40      6.53 o 
   4   6   3     4370.60     4329.29     49.15 o 
   6   6   3     1044.09     1024.29     20.09 o 
   8   6   3     3453.99     3334.08     51.04 o 
  10   6   3      543.46      514.31     19.40 o 
  12   6   3        5.42      -10.61     10.61 o 
  14   6   3     1068.94      962.77     32.11 o 
  16   6   3      157.06      156.76     34.30 o 
  18   6   3       94.88      105.93     23.06 o 
  20   6   3       12.15       -4.61     15.61 o 
  22   6   3     1141.17     1052.37     61.87 o 
 -23   7   3      350.00      336.63     27.80 o 
 -21   7   3      106.54       99.26     18.14 o 
 -19   7   3        0.36       -8.21     10.75 o 
 -17   7   3      386.89      399.47     22.19 o 
 -15   7   3      125.47      124.60     13.78 o 
 -13   7   3        0.91       -2.92      8.05 o 
 -11   7   3      199.33      176.27     14.63 o 
  -9   7   3      352.02      373.62     15.34 o 
  -7   7   3     3513.97     3523.66     43.73 o 
  -5   7   3      954.51     1069.49     22.72 o 
  -3   7   3       10.91        3.67      6.86 o 
  -1   7   3     1574.22     1606.39     28.65 o 
   1   7   3      164.32      177.22     12.55 o 
   3   7   3      490.69      495.10     18.74 o 
   5   7   3      183.09      194.70     11.87 o 
   7   7   3      641.22      706.82     25.49 o 
   9   7   3     2500.86     2439.26     47.24 o 
  11   7   3      156.98      135.39     15.04 o 
  13   7   3     1060.84     1102.22     38.66 o 
  15   7   3      315.53      276.93     29.48 o 
  17   7   3       10.65       25.89     17.58 o 
  19   7   3        3.79       19.26     17.49 o 
  21   7   3       65.89       57.11     22.62 o 
 -20   8   3      213.40      261.69     22.12 o 
 -18   8   3      227.21      205.27     21.84 o 
 -16   8   3       79.89       62.89     11.17 o 
 -14   8   3     1358.77     1249.30     34.32 o 
 -12   8   3        8.20        2.97      9.62 o 
 -10   8   3      423.56      386.76     19.36 o 
  -8   8   3       40.74       48.42      9.90 o 
  -6   8   3      210.94      233.25     11.92 o 
  -4   8   3      249.74      225.63     12.73 o 
  -2   8   3     1606.78     1623.74     36.35 o 
   0   8   3      843.73      735.18     27.35 o 
   2   8   3      152.22      119.51     11.80 o 
   4   8   3       10.69       18.48     10.42 o 
   6   8   3      706.74      663.67     41.68 o 
   8   8   3     1476.50     1535.08     45.78 o 
  10   8   3       47.05       33.42     10.49 o 
  12   8   3      123.82      114.26     17.27 o 
  14   8   3        9.43      -11.49     21.12 o 
  16   8   3        2.60       13.26     18.07 o 
  18   8   3        7.94      -17.89     17.89 o 
 -19   9   3       90.04       68.40     18.38 o 
 -17   9   3       27.00      -13.06     13.06 o 
 -15   9   3      183.64      180.05     23.81 o 
 -13   9   3       10.58        8.92     11.61 o 
 -11   9   3      409.50      416.35     21.66 o 
  -9   9   3        2.08        4.95      9.23 o 
  -7   9   3      590.33      572.51     22.80 o 
  -5   9   3      241.90      236.70     16.55 o 
  -3   9   3      176.44      199.15     15.68 o 
  -1   9   3       46.84       50.16     10.98 o 
   1   9   3       12.07       19.94     11.95 o 
   3   9   3        7.53       12.46     11.37 o 
   5   9   3       13.69       25.63     11.97 o 
   7   9   3       60.37       32.35     14.51 o 
   9   9   3        4.82       -0.06     10.44 o 
  11   9   3      180.07      191.87     16.47 o 
  13   9   3        7.05        4.00     21.35 o 
  15   9   3      103.18      143.35     26.99 o 
 -16  10   3        5.94        3.87     15.11 o 
 -14  10   3       84.82       67.81     15.52 o 
 -12  10   3        2.16       -3.20     12.10 o 
 -10  10   3      526.11      532.15     25.88 o 
  -8  10   3       80.73       89.12     14.86 o 
  -6  10   3       20.80       19.61     10.88 o 
  -4  10   3       47.58       27.67     11.76 o 
  -2  10   3      103.72      125.30     20.65 o 
   0  10   3      903.31      862.78     47.64 o 
   2  10   3       94.76      132.28     18.46 o 
   4  10   3      183.46      163.43     23.28 o 
   6  10   3      271.53      251.51     33.83 o 
   8  10   3       11.59       16.02     15.63 o 
  10  10   3       44.71       38.03     23.49 o 
  12  10   3      282.05      309.32     36.77 o 
 -11  11   3      136.10      139.32     21.19 o 
  -9  11   3      204.28      213.99     20.71 o 
  -7  11   3       11.15       -7.84     13.67 o 
  -5  11   3      434.65      465.66     30.44 o 
  -3  11   3        0.11       -7.34     13.86 o 
  -1  11   3      111.88      114.38     21.80 o 
   1  11   3      150.75      142.01     23.17 o 
   3  11   3       68.23       68.79     19.94 o 
   5  11   3      736.31      825.66     42.19 o 
   7  11   3        3.06       -3.92     16.60 o 
   9  11   3       38.99       31.39     15.65 o 
 -28   0   4      341.73      321.26     38.75 o 
 -26   0   4      182.70      171.88     30.00 o 
 -24   0   4       62.80       64.16     17.57 o 
 -22   0   4     3327.49     3219.18     86.55 o 
 -20   0   4     1400.16     1375.31     37.40 o 
 -18   0   4      675.14      704.60     25.56 o 
 -16   0   4     1221.16     1090.45     23.78 o 
 -14   0   4       59.10       26.10      7.40 o 
 -12   0   4     4919.57     4992.86     71.65 o 
 -10   0   4     1706.63     2046.22     34.80 o 
  -8   0   4    30146.92    31487.60    394.64 o 
  -6   0   4     1066.32     1115.30     18.97 o 
  -4   0   4      229.83      225.83     11.49 o 
  -2   0   4      965.97     1173.47     22.10 o 
   0   0   4    40650.78    39921.97    592.87 o 
   2   0   4      901.67      739.42     14.31 o 
   4   0   4     3422.98     3761.72     55.83 o 
   6   0   4      951.83      985.57     22.73 o 
   8   0   4     9125.18     9711.74    150.89 o 
  10   0   4     4664.12     4634.07     79.56 o 
  12   0   4      448.91      438.38     17.78 o 
  14   0   4     1064.10     1026.57     28.56 o 
  16   0   4     1179.65     1186.04     42.20 o 
  18   0   4       33.42        3.79     25.94 o 
  20   0   4       51.40       44.89     20.31 o 
  22   0   4       78.68       70.38     17.15 o 
  24   0   4        3.61       49.38     39.38 o 
 -27   1   4        4.25        3.34     12.44 o 
 -25   1   4       75.54       64.97     13.80 o 
 -23   1   4      497.67      529.06     21.53 o 
 -21   1   4      499.01      468.28     24.31 o 
 -19   1   4      218.74      213.63      9.90 o 
 -17   1   4     3562.97     3383.88     45.33 o 
 -15   1   4     8208.13     8422.60     80.72 o 
 -13   1   4      608.96      558.02     14.10 o 
 -11   1   4      174.25      227.48      7.80 o 
  -9   1   4     4710.64     5058.28     47.72 o 
  -7   1   4     3198.44     3200.95     36.27 o 
  -5   1   4     4024.25     4136.83     46.73 o 
  -3   1   4     6934.79     6834.74     61.72 o 
  -1   1   4     6335.09     6596.73     56.07 o 
   1   1   4    11061.05    11450.34    122.85 o 
   3   1   4     1642.59     1699.88     17.82 o 
   5   1   4        5.70        3.03      4.78 o 
   7   1   4     6401.95     6880.04     73.19 o 
   9   1   4      177.78      251.85      8.46 o 
  11   1   4      598.23      511.58     12.32 o 
  13   1   4     2013.09     1970.29     29.53 o 
  15   1   4     5477.26     5323.91     65.91 o 
  17   1   4       79.46       78.70     15.97 o 
  19   1   4      326.99      357.17     17.28 o 
  21   1   4      801.49      822.93     26.48 o 
  23   1   4      810.60      863.22     39.61 o 
  25   1   4      197.51      149.53     22.06 o 
 -28   2   4       41.86       60.64     15.27 o 
 -26   2   4      134.79      129.73     17.82 o 
 -24   2   4       81.75       77.55     12.60 o 
 -22   2   4      568.37      602.07     23.59 o 
 -20   2   4      220.15      239.88     13.41 o 
 -18   2   4      457.85      465.82     12.61 o 
 -16   2   4     6041.80     5837.39     65.38 o 
 -14   2   4      905.37      814.24     17.04 o 
 -12   2   4      331.07      395.57     12.31 o 
 -10   2   4      757.70      713.75     11.90 o 
  -8   2   4     1289.02     1250.53     17.45 o 
  -6   2   4      570.58      560.61     12.61 o 
  -4   2   4     3043.43     3025.65     31.68 o 
  -2   2   4       20.19       35.75      3.71 o 
   0   2   4    12743.54    12883.94    118.74 o 
   2   2   4      149.78      163.41     10.98 o 
   4   2   4     3467.34     3696.75     36.50 o 
   6   2   4        1.50        1.12      3.55 o 
   8   2   4     4120.43     4280.07     52.67 o 
  10   2   4     2796.54     2896.52     46.10 o 
  12   2   4     2681.36     2660.29     52.26 o 
  14   2   4     1226.40     1129.23     58.28 o 
  16   2   4      301.37      316.40     23.32 o 
  18   2   4       77.44       71.36     17.06 o 
  20   2   4      710.65      690.02     35.10 o 
  22   2   4      126.89      213.09     23.94 o 
  24   2   4        1.24       -3.30     14.80 o 
 -27   3   4        7.36        9.87     14.56 o 
 -25   3   4       16.73       12.82     10.69 o 
 -23   3   4      143.86      141.54     15.07 o 
 -21   3   4      279.67      312.72     18.30 o 
 -19   3   4      826.26      848.68     23.69 o 
 -17   3   4      144.30      115.29      7.67 o 
 -15   3   4       12.00       24.92      5.81 o 
 -13   3   4      367.73      413.55     10.02 o 
 -11   3   4     2341.94     2586.82     31.60 o 
  -9   3   4       21.37       13.67      5.07 o 
  -7   3   4       59.86       78.87      6.35 o 
  -5   3   4     1061.61     1168.48     18.42 o 
  -3   3   4      263.16      286.80      7.86 o 
  -1   3   4    35394.93    36658.41    319.23 o 
   1   3   4     1295.37     1260.43     17.60 o 
   3   3   4    14924.78    16340.09    134.42 o 
   5   3   4       76.70       89.57      6.56 o 
   7   3   4       67.10       73.54      6.15 o 
   9   3   4        7.68       25.78      5.43 o 
  11   3   4      753.93      756.23     15.22 o 
  13   3   4     1426.18     1361.88     39.31 o 
  15   3   4     4713.51     4776.57     80.18 o 
  17   3   4        8.58       15.62     22.25 o 
  19   3   4       92.62       96.99     18.72 o 
  21   3   4      854.11      831.53     40.45 o 
  23   3   4        1.75      -10.27     16.88 o 
 -26   4   4       21.89        7.24     17.62 o 
 -24   4   4       52.12       78.37     13.88 o 
 -22   4   4       94.76       84.37     14.70 o 
 -20   4   4       14.37       23.04     12.13 o 
 -18   4   4       28.20       18.95      8.69 o 
 -16   4   4     1545.06     1437.32     27.24 o 
 -14   4   4      272.48      276.17     11.31 o 
 -12   4   4      221.82      232.99      9.25 o 
 -10   4   4     1231.93     1324.31     23.05 o 
  -8   4   4        3.96       -4.84      4.84 o 
  -6   4   4      209.96      176.31      9.02 o 
  -4   4   4      133.52      202.94     10.54 o 
  -2   4   4      218.45      229.75     11.43 o 
   0   4   4     4244.62     4746.64     46.57 o 
   2   4   4      421.83      455.90     10.67 o 
   4   4   4        3.86       -2.09      2.09 o 
   6   4   4      111.97      113.27      8.05 o 
   8   4   4       89.86      106.05      6.32 o 
  10   4   4      773.16      795.75     18.33 o 
  12   4   4       20.67       20.80      6.56 o 
  14   4   4     2620.89     2500.76     41.99 o 
  16   4   4       59.89       55.71     52.81 o 
  18   4   4      128.13      106.50     22.88 o 
  20   4   4       12.47        3.49     17.98 o 
  22   4   4       91.20       73.87     25.64 o 
 -25   5   4        0.25       -8.69     11.25 o 
 -23   5   4      120.27      110.28     15.43 o 
 -21   5   4        0.43       -0.54     14.68 o 
 -19   5   4      103.71       87.37     12.32 o 
 -17   5   4      140.56      170.97     13.18 o 
 -15   5   4      245.01      227.08     12.56 o 
 -13   5   4      979.31     1038.17     20.59 o 
 -11   5   4       48.18       37.57      7.98 o 
  -9   5   4       20.67       19.42      6.89 o 
  -7   5   4     1046.01     1087.49     24.13 o 
  -5   5   4      636.66      671.84     16.51 o 
  -3   5   4      558.12      518.54     14.71 o 
  -1   5   4      351.56      450.57     12.76 o 
   1   5   4     1633.03     1665.98     21.06 o 
   3   5   4       23.21       39.56      5.83 o 
   5   5   4      304.39      336.42     10.81 o 
   7   5   4      152.68      145.54     14.24 o 
   9   5   4       24.74       15.45      4.44 o 
  11   5   4       41.17       27.82      8.16 o 
  13   5   4      301.00      301.20     18.75 o 
  15   5   4      236.74      257.14     24.85 o 
  17   5   4      691.31      673.42     36.45 o 
  19   5   4       88.45      112.15     27.50 o 
  21   5   4      116.44      130.95     54.06 o 
  23   5   4        0.06       14.43     18.97 o 
 -24   6   4       66.70       88.23     21.04 o 
 -22   6   4      222.63      214.47     18.21 o 
 -20   6   4      105.72      103.89     14.31 o 
 -18   6   4      398.60      413.00     31.99 o 
 -16   6   4       33.07        8.22      7.83 o 
 -14   6   4      909.76      855.56     23.22 o 
 -12   6   4      121.64      149.87     12.80 o 
 -10   6   4       33.88       31.91      8.17 o 
  -8   6   4      102.83       75.62      9.25 o 
  -6   6   4     1830.96     1676.02     28.56 o 
  -4   6   4     5230.91     4970.25     55.35 o 
  -2   6   4      139.47      119.97      9.47 o 
   0   6   4     1415.95     1421.01     22.71 o 
   2   6   4      898.01      876.05     18.80 o 
   4   6   4      338.21      320.96     11.29 o 
   6   6   4      284.39      285.07     12.53 o 
   8   6   4       48.23       56.06      8.97 o 
  10   6   4      881.05      876.01     23.41 o 
  12   6   4     2044.98     2019.49     49.44 o 
  14   6   4       37.11       49.40     16.24 o 
  16   6   4      188.91      179.09     24.95 o 
  18   6   4        1.53       -2.21     24.98 o 
  20   6   4       78.92       78.81     28.21 o 
 -23   7   4      172.10      139.16     21.72 o 
 -21   7   4        0.08      -12.32     12.32 o 
 -19   7   4     2308.89     2177.91     55.09 o 
 -17   7   4     2435.42     2438.96     58.70 o 
 -15   7   4        0.21        9.89      8.62 o 
 -13   7   4       54.79       48.61     10.58 o 
 -11   7   4     1568.77     1440.56     35.70 o 
  -9   7   4      258.91      239.82     13.50 o 
  -7   7   4     1549.71     1442.50     25.45 o 
  -5   7   4       11.88       10.13      6.64 o 
  -3   7   4     3730.64     3695.18     49.20 o 
  -1   7   4     3987.94     3592.18     48.42 o 
   1   7   4     2066.58     1998.89     33.02 o 
   3   7   4      852.53      815.25     21.92 o 
   5   7   4      137.77      137.86     13.96 o 
   7   7   4       75.52      117.66     13.67 o 
   9   7   4      621.17      566.00     27.42 o 
  11   7   4      197.70      227.80     22.14 o 
  13   7   4      344.33      358.14     24.54 o 
  15   7   4      199.27      221.37     27.54 o 
  17   7   4      119.83      156.11     25.64 o 
  19   7   4        0.19       -9.17     26.56 o 
 -20   8   4      128.29      176.82     25.35 o 
 -18   8   4      222.72      264.24     21.91 o 
 -16   8   4       38.12       16.14      9.87 o 
 -14   8   4      739.78      671.65     26.46 o 
 -12   8   4     2216.77     2165.08     50.06 o 
 -10   8   4       57.63       42.93     11.45 o 
  -8   8   4      277.10      280.63     14.34 o 
  -6   8   4     3467.54     3287.18     44.49 o 
  -4   8   4     2724.69     2530.67     37.62 o 
  -2   8   4      146.20      155.32     11.51 o 
   0   8   4       53.29       68.01      9.61 o 
   2   8   4       14.16        4.62      7.91 o 
   4   8   4       12.60       37.06     11.78 o 
   6   8   4      554.59      502.57     24.86 o 
   8   8   4      198.29      209.12     21.12 o 
  10   8   4      425.84      446.96     27.35 o 
  12   8   4      583.50      599.63     34.53 o 
  14   8   4      752.92      746.68     87.75 o 
  16   8   4      106.38      123.40     25.76 o 
  18   8   4       38.17       -6.24     19.03 o 
 -19   9   4      799.87      837.15     48.81 o 
 -17   9   4      431.26      442.71     39.78 o 
 -15   9   4      168.87      202.86     18.64 o 
 -13   9   4       27.24       46.04     13.22 o 
 -11   9   4       84.17       53.51     13.24 o 
  -9   9   4       86.31       80.69     13.60 o 
  -7   9   4       45.65       37.96     10.53 o 
  -5   9   4     1251.85     1322.78     47.56 o 
  -3   9   4      252.83      251.21     19.39 o 
  -1   9   4      243.75      198.30     15.65 o 
   1   9   4     1189.83     1182.23     43.09 o 
   3   9   4      505.15      486.98     26.36 o 
   5   9   4      172.39      159.91     20.27 o 
   7   9   4      315.77      329.24     26.37 o 
   9   9   4      466.09      408.58     23.01 o 
  11   9   4      117.22       72.00     26.05 o 
  13   9   4      750.18      799.37     59.53 o 
  15   9   4       33.92       16.04     34.96 o 
 -16  10   4      533.73      490.04     53.59 o 
 -14  10   4       16.21       14.08     12.59 o 
 -12  10   4       60.42       55.08     14.73 o 
 -10  10   4      243.11      249.19     30.27 o 
  -8  10   4       61.17       77.25     14.46 o 
  -6  10   4        9.74       15.43     13.02 o 
  -4  10   4      267.53      245.44     21.13 o 
  -2  10   4      433.38      478.71     29.35 o 
   0  10   4      453.97      466.79     28.07 o 
   2  10   4      197.71      175.28     22.65 o 
   4  10   4        3.43      -12.83     12.83 o 
   6  10   4        7.50       27.21     18.13 o 
   8  10   4      336.45      391.63     46.73 o 
  10  10   4      644.23      738.75     44.30 o 
  12  10   4       85.68       56.16     53.13 o 
 -11  11   4      803.58      872.84     51.97 o 
  -9  11   4      344.82      336.44     26.07 o 
  -7  11   4      467.00      477.87     39.97 o 
  -5  11   4      847.03      904.40     42.44 o 
  -3  11   4       65.29       46.99     16.20 o 
  -1  11   4       13.61       13.92     16.49 o 
   1  11   4       53.92       70.02     19.79 o 
   3  11   4      131.28      117.19     22.10 o 
   5  11   4       33.46       47.21     19.20 o 
   7  11   4       10.83       -1.00     17.19 o 
 -27   1   5      194.74      193.01     20.35 o 
 -25   1   5      226.02      242.82     16.86 o 
 -23   1   5        0.08       -4.89      8.45 o 
 -21   1   5      533.91      525.90     20.65 o 
 -19   1   5       85.30      100.74      8.55 o 
 -17   1   5      570.27      602.85     13.85 o 
 -15   1   5      664.88      623.22     13.26 o 
 -13   1   5      667.22      680.80     15.98 o 
 -11   1   5     1888.30     1968.00     28.87 o 
  -9   1   5      297.16      300.57      9.58 o 
  -7   1   5     2455.70     2599.52     37.22 o 
  -5   1   5     1270.24     1392.75     20.39 o 
  -3   1   5    10775.38    11311.37     99.05 o 
  -1   1   5     1907.31     1958.55     20.77 o 
   1   1   5      221.16      207.14      8.09 o 
   3   1   5      468.11      490.98      9.19 o 
   5   1   5      340.82      503.32     11.17 o 
   7   1   5       69.52       69.31      5.31 o 
   9   1   5     1215.97     1322.14     26.06 o 
  11   1   5       16.97       15.13      5.34 o 
  13   1   5     1219.43     1347.93     23.63 o 
  15   1   5      450.59      451.52     14.78 o 
  17   1   5       15.61       -0.77      7.76 o 
  19   1   5        8.79        8.00      8.43 o 
  21   1   5       90.95      111.75     19.04 o 
  23   1   5       44.09       41.01     23.66 o 
 -28   2   5       23.70        2.81     14.58 o 
 -26   2   5      200.04      147.41     19.67 o 
 -24   2   5      241.41      269.95     17.91 o 
 -22   2   5      261.31      254.21     17.00 o 
 -20   2   5      239.94      247.83     16.21 o 
 -18   2   5     1504.45     1603.02     28.37 o 
 -16   2   5     3467.20     3513.01     42.93 o 
 -14   2   5       42.17       40.01      6.23 o 
 -12   2   5      908.23      890.94     16.76 o 
 -10   2   5      183.91      199.15      9.55 o 
  -8   2   5      136.73      148.44      7.28 o 
  -6   2   5      163.59      187.36      8.45 o 
  -4   2   5     4110.90     4430.02     61.69 o 
  -2   2   5    12537.46    13080.78    120.95 o 
   0   2   5     7308.06     7355.27     71.06 o 
   2   2   5     6177.09     6236.55     61.36 o 
   4   2   5      221.62      370.59      8.46 o 
   6   2   5      134.76      109.93      6.16 o 
   8   2   5      299.02      307.51     10.16 o 
  10   2   5      229.94      251.90     12.49 o 
  12   2   5      168.36      186.83     10.42 o 
  14   2   5       33.68       46.68      9.08 o 
  16   2   5     1972.42     1931.75     39.93 o 
  18   2   5      408.03      415.10     28.02 o 
  20   2   5        3.85        9.23     20.07 o 
  22   2   5        0.23        1.15     25.46 o 
  24   2   5        0.19      -15.20     15.20 o 
 -27   3   5      234.81      191.12     24.17 o 
 -25   3   5      326.28      358.40     24.09 o 
 -23   3   5      142.59      158.96     15.68 o 
 -21   3   5      509.16      528.32     20.09 o 
 -19   3   5       59.70       62.32      8.40 o 
 -17   3   5     2538.32     2536.89     39.13 o 
 -15   3   5      212.81      193.95      7.05 o 
 -13   3   5     2929.64     2922.46     35.52 o 
 -11   3   5     1091.47     1102.54     17.42 o 
  -9   3   5     1873.78     1898.79     32.18 o 
  -7   3   5     1733.11     1912.86     28.26 o 
  -5   3   5     1567.48     1550.85     22.79 o 
  -3   3   5     1315.26     1198.05     21.96 o 
  -1   3   5      746.55      594.89     12.73 o 
   1   3   5     2215.52     2188.19     26.22 o 
   3   3   5     2251.86     2206.53     26.45 o 
   5   3   5     2895.12     2801.27     33.62 o 
   7   3   5      143.83      147.51      9.01 o 
   9   3   5      232.81      215.28      9.95 o 
  11   3   5      385.27      394.98     12.49 o 
  13   3   5     1764.02     1768.95     37.33 o 
  15   3   5     1704.08     1698.82     52.74 o 
  17   3   5     1106.32     1130.26     54.61 o 
  19   3   5       33.56       14.18     15.41 o 
  21   3   5       19.40        9.77     15.96 o 
  23   3   5       27.20       42.88     17.87 o 
 -26   4   5      267.49      240.01     28.58 o 
 -24   4   5      475.82      503.00     24.83 o 
 -22   4   5      125.23      115.36     22.48 o 
 -20   4   5      140.12      137.64     13.18 o 
 -18   4   5      929.73      973.76     22.75 o 
 -16   4   5     2172.77     2220.08     36.78 o 
 -14   4   5     2335.38     2376.01     31.83 o 
 -12   4   5      407.01      346.99     11.73 o 
 -10   4   5       76.07       99.16      8.30 o 
  -8   4   5     4851.23     4815.90     58.06 o 
  -6   4   5      267.03      200.31     10.66 o 
  -4   4   5     2097.35     1974.95     41.60 o 
  -2   4   5     7352.02     7134.77     78.37 o 
   0   4   5     2796.26     2806.63     34.75 o 
   2   4   5     1935.22     1844.18     31.54 o 
   4   4   5      349.26      310.13      8.24 o 
   6   4   5     1624.45     1612.26     26.76 o 
   8   4   5      472.56      481.76     13.86 o 
  10   4   5        8.98        4.19      5.95 o 
  12   4   5     1962.01     1984.06     39.92 o 
  14   4   5     2253.37     2283.96     56.00 o 
  16   4   5        7.28       13.65     16.88 o 
  18   4   5      300.81      331.43     46.88 o 
  20   4   5      923.40      962.79     54.99 o 
  22   4   5      110.92      113.38     36.56 o 
 -25   5   5       57.15       86.26     17.58 o 
 -23   5   5       22.09       12.64     13.44 o 
 -21   5   5      138.94      164.73     16.35 o 
 -19   5   5      289.35      277.77     13.89 o 
 -17   5   5      982.44     1055.90     25.16 o 
 -15   5   5       77.79       87.53      9.95 o 
 -13   5   5     2547.37     2367.53     39.72 o 
 -11   5   5     1534.76     1488.00     27.20 o 
  -9   5   5     1939.12     1925.23     34.32 o 
  -7   5   5      701.43      691.84     19.52 o 
  -5   5   5     2991.59     2952.80     49.08 o 
  -3   5   5       77.61       82.92      8.66 o 
  -1   5   5     4391.62     4177.91     49.70 o 
   1   5   5     3018.39     2903.33     35.79 o 
   3   5   5        3.57        3.28      5.17 o 
   5   5   5     4319.56     4265.97     46.53 o 
   7   5   5      459.18      468.20     16.65 o 
   9   5   5     4135.73     3986.62     78.48 o 
  11   5   5      431.25      478.38     24.88 o 
  13   5   5     1045.65     1028.23     32.78 o 
  15   5   5        1.39      -14.55     14.55 o 
  17   5   5      146.77      168.02     28.55 o 
  19   5   5      970.92     1082.86     59.61 o 
  21   5   5      243.05      221.65     34.34 o 
 -24   6   5      372.50      410.42     28.86 o 
 -22   6   5        5.51      -10.80     10.80 o 
 -20   6   5      162.96      171.48     16.42 o 
 -18   6   5     1037.90     1022.58     30.00 o 
 -16   6   5      152.42      170.78     13.23 o 
 -14   6   5      795.95      811.57     27.53 o 
 -12   6   5     1597.40     1569.03     35.67 o 
 -10   6   5      945.43      987.03     24.63 o 
  -8   6   5      413.00      393.13     16.63 o 
  -6   6   5     6021.34     5975.69     89.63 o 
  -4   6   5     2050.47     2062.24     32.61 o 
  -2   6   5       16.42        9.30      6.40 o 
   0   6   5      195.07      225.82     10.19 o 
   2   6   5        0.26        2.69      6.09 o 
   4   6   5     1593.50     1537.11     24.83 o 
   6   6   5     3912.93     3858.05     47.94 o 
   8   6   5      310.35      296.00     18.59 o 
  10   6   5      270.19      277.71     27.30 o 
  12   6   5      291.46      366.95     22.94 o 
  14   6   5     3007.31     3016.56     81.45 o 
  16   6   5       36.37       22.98     27.50 o 
  18   6   5      472.71      483.33     44.68 o 
  20   6   5        1.90       -5.06     18.41 o 
 -23   7   5        1.27       -4.32     14.13 o 
 -21   7   5      276.99      261.89     24.72 o 
 -19   7   5      434.45      458.58     40.78 o 
 -17   7   5      519.33      513.81     20.58 o 
 -15   7   5      208.01      216.82     15.05 o 
 -13   7   5        0.43       -2.27      8.69 o 
 -11   7   5      302.85      309.28     18.58 o 
  -9   7   5      688.60      661.59     21.72 o 
  -7   7   5     1153.70     1126.45     39.56 o 
  -5   7   5      535.59      456.04     16.22 o 
  -3   7   5      477.16      460.49     15.47 o 
  -1   7   5     2371.15     2326.10     36.92 o 
   1   7   5      493.93      546.24     17.65 o 
   3   7   5      219.44      223.75     12.45 o 
   5   7   5      168.77      191.64     21.60 o 
   7   7   5       13.01       30.89     11.11 o 
   9   7   5      849.85      850.44     46.75 o 
  11   7   5       57.63       53.36     21.86 o 
  13   7   5      875.29      930.80     35.62 o 
  15   7   5       17.32       29.82     18.16 o 
  17   7   5       61.78       43.78     25.63 o 
  19   7   5      477.06      468.72     47.30 o 
 -20   8   5      173.55      131.98     26.16 o 
 -18   8   5        9.20       17.64     13.20 o 
 -16   8   5      263.19      252.82     17.32 o 
 -14   8   5      100.14      102.44     14.35 o 
 -12   8   5       69.55       57.56     12.49 o 
 -10   8   5       50.06       66.81     17.37 o 
  -8   8   5       47.56       46.96     10.41 o 
  -6   8   5      314.87      329.91     15.38 o 
  -4   8   5       55.78       33.44      8.24 o 
  -2   8   5      354.47      339.10     19.52 o 
   0   8   5      774.17      752.27     21.71 o 
   2   8   5      174.29      159.75     13.68 o 
   4   8   5       11.64       12.80      9.56 o 
   6   8   5      296.12      320.62     27.27 o 
   8   8   5       12.46       -1.24     13.23 o 
  10   8   5      300.94      339.90     23.64 o 
  12   8   5       17.66       22.39     15.35 o 
  14   8   5      145.10      119.55     28.33 o 
  16   8   5       19.68       28.37     20.74 o 
 -19   9   5       72.82       55.39     18.03 o 
 -17   9   5      787.71      838.45     31.55 o 
 -15   9   5        4.69       13.41     11.73 o 
 -13   9   5      624.81      578.84     27.91 o 
 -11   9   5       94.89      113.54     16.32 o 
  -9   9   5       54.63       53.23     13.23 o 
  -7   9   5        1.89        9.60     10.68 o 
  -5   9   5        9.32        2.36      9.12 o 
  -3   9   5        8.72        2.11      7.50 o 
  -1   9   5      116.95      105.00     14.50 o 
   1   9   5      380.12      330.81     21.42 o 
   3   9   5       11.24        3.91     10.82 o 
   5   9   5        6.77        0.69     14.66 o 
   7   9   5      279.60      293.97     28.91 o 
   9   9   5        0.45      -11.38     14.06 o 
  11   9   5       72.04       71.67     25.39 o 
  13   9   5      155.71       94.10     34.83 o 
  15   9   5      142.21       78.26     26.46 o 
 -16  10   5        0.20       -2.52     14.79 o 
 -14  10   5      147.18      121.04     17.88 o 
 -12  10   5      182.10      231.39     23.70 o 
 -10  10   5        0.24        2.55     12.70 o 
  -8  10   5       72.05       55.59     15.12 o 
  -6  10   5       16.36        2.64     11.90 o 
  -4  10   5       19.58       26.11     13.09 o 
  -2  10   5       36.69       37.35     12.08 o 
   0  10   5      234.23      253.86     21.24 o 
   2  10   5        1.14       22.82     14.58 o 
   4  10   5        0.20        4.48     16.41 o 
   6  10   5       72.92       64.04     20.62 o 
   8  10   5       60.05       21.99     23.01 o 
  10  10   5        0.11       13.11     18.11 o 
  12  10   5      163.32      117.71     34.26 o 
 -11  11   5      253.69      288.09     25.16 o 
  -9  11   5       21.70       14.99     16.85 o 
  -7  11   5       41.03       25.21     16.87 o 
  -5  11   5      251.16      333.65     30.92 o 
  -3  11   5       69.28       71.17     18.50 o 
  -1  11   5       54.91       66.63     18.75 o 
   1  11   5      143.01      107.09     30.43 o 
   3  11   5      338.89      283.52     33.10 o 
   5  11   5       11.51        6.74     19.40 o 
   7  11   5      106.00       89.46     25.56 o 
 -28   0   6       58.72       53.13     26.25 o 
 -26   0   6     1408.24     1473.18     78.13 o 
 -24   0   6      876.63      955.69     39.59 o 
 -22   0   6      461.71      433.19     38.44 o 
 -20   0   6      132.93      109.72     17.24 o 
 -18   0   6      560.41      703.88     22.04 o 
 -16   0   6     1507.75     1425.52     34.21 o 
 -14   0   6       61.27       92.09     12.87 o 
 -12   0   6      308.26      211.91     18.06 o 
 -10   0   6    18334.43    18604.40    342.68 o 
  -8   0   6    13105.00    13086.39    241.22 o 
  -6   0   6      293.13      292.99     14.06 o 
  -4   0   6       56.94       88.02      8.87 o 
  -2   0   6     4493.24     4688.91     64.94 o 
   0   0   6    16155.21    16595.18    191.82 o 
   2   0   6     3319.40     3001.03     42.40 o 
   4   0   6      104.17       49.67      6.08 o 
   6   0   6     8080.19     8207.31    101.49 o 
   8   0   6       28.89       10.35      8.12 o 
  10   0   6       83.83       87.01     11.82 o 
  12   0   6      447.27      485.22     20.05 o 
  14   0   6       41.87       47.87     13.42 o 
  16   0   6     3589.77     3496.93     91.05 o 
  18   0   6      750.17      804.90     90.32 o 
  20   0   6      246.83      267.51     32.19 o 
  22   0   6      150.45      149.18     31.56 o 
  24   0   6      166.95      176.26     55.63 o 
 -27   1   6      280.66      337.64     60.94 o 
 -25   1   6     1645.87     1676.84     46.60 o 
 -23   1   6      169.41      188.62     13.04 o 
 -21   1   6        7.91       22.18      8.12 o 
 -19   1   6        8.86       13.14      6.23 o 
 -17   1   6      208.90      194.12     10.43 o 
 -15   1   6     3011.53     2859.44     40.64 o 
 -13   1   6     6187.46     6362.52     75.34 o 
 -11   1   6     4747.39     4750.15     64.21 o 
  -9   1   6     2621.69     2468.24     51.16 o 
  -7   1   6      280.02      362.90     16.62 o 
  -5   1   6     1591.01     1768.63     26.78 o 
  -3   1   6     1159.89     1397.59     19.00 o 
  -1   1   6       34.12        8.55      3.31 o 
   1   1   6     1923.24     1740.28     20.14 o 
   3   1   6     5180.23     5177.98     50.54 o 
   5   1   6    14856.22    15689.49    123.95 o 
   7   1   6     1038.53     1032.68     17.71 o 
   9   1   6        7.56       29.13      5.77 o 
  11   1   6       30.30       29.20      5.79 o 
  13   1   6     1079.25     1104.54     22.82 o 
  15   1   6      792.88      732.60     24.32 o 
  17   1   6      825.12      872.43     27.38 o 
  19   1   6       37.31       43.06     18.15 o 
  21   1   6     1377.58     1438.56     62.70 o 
  23   1   6        0.69      -14.52     14.52 o 
 -28   2   6      123.40      132.97     22.10 o 
 -26   2   6     1154.86     1258.25     42.01 o 
 -24   2   6      340.73      386.23     21.14 o 
 -22   2   6        4.22       15.10      7.77 o 
 -20   2   6      256.79      267.76     12.64 o 
 -18   2   6       72.81       58.73      7.84 o 
 -16   2   6       27.67       28.14      5.31 o 
 -14   2   6     3891.53     3741.73     45.39 o 
 -12   2   6      572.56      459.56     14.00 o 
 -10   2   6     1308.97     1336.69     22.91 o 
  -8   2   6     1756.56     1768.73     35.72 o 
  -6   2   6     1015.55     1080.30     25.51 o 
  -4   2   6      255.52      327.91      9.19 o 
  -2   2   6       57.25       56.47      4.97 o 
   0   2   6    23010.63    24156.93    217.62 o 
   2   2   6     2210.39     2240.96     28.59 o 
   4   2   6       99.43       40.16      4.06 o 
   6   2   6      115.64      108.51      5.71 o 
   8   2   6      573.67      690.60     14.11 o 
  10   2   6     3525.00     3733.98     49.98 o 
  12   2   6      299.94      306.56     13.82 o 
  14   2   6      594.68      631.71     34.01 o 
  16   2   6     2617.63     2458.54     66.40 o 
  18   2   6      373.00      353.69     25.44 o 
  20   2   6      594.62      642.90     49.59 o 
  22   2   6       18.54      -10.71     15.15 o 
 -27   3   6       34.25       17.85     19.22 o 
 -25   3   6        3.43       24.86     12.60 o 
 -23   3   6       30.17       36.80     11.19 o 
 -21   3   6      578.58      536.79     17.15 o 
 -19   3   6       14.84       22.05      7.61 o 
 -17   3   6       21.51        8.75      6.42 o 
 -15   3   6     1637.48     1626.51     24.97 o 
 -13   3   6     1324.16     1250.26     21.28 o 
 -11   3   6     1964.72     1873.58     26.69 o 
  -9   3   6     1510.30     1424.23     22.07 o 
  -7   3   6     3375.26     3613.24     53.73 o 
  -5   3   6     3265.16     3358.50     56.36 o 
  -3   3   6     9701.39    10815.85    131.99 o 
  -1   3   6        0.18       11.49      5.28 o 
   1   3   6     6994.35     7269.74     73.44 o 
   3   3   6      149.41      174.85      7.68 o 
   5   3   6     6988.41     7187.66     77.98 o 
   7   3   6      193.03      206.51     10.45 o 
   9   3   6      828.28      875.15     18.90 o 
  11   3   6       45.19       44.58      8.25 o 
  13   3   6       94.15       68.97      9.53 o 
  15   3   6       70.75       52.53     16.56 o 
  17   3   6      496.40      469.81     31.65 o 
  19   3   6      286.38      308.96     35.99 o 
  21   3   6        1.66       11.74     16.75 o 
  23   3   6       16.44      -15.84     15.84 o 
 -26   4   6       42.48       17.36     17.06 o 
 -24   4   6       47.82       47.26     14.36 o 
 -22   4   6        6.21       10.67     10.21 o 
 -20   4   6       84.07       88.46     10.16 o 
 -18   4   6       81.77      107.37     10.10 o 
 -16   4   6       39.44       28.98      7.75 o 
 -14   4   6     2219.08     2144.58     36.12 o 
 -12   4   6      578.67      615.24     15.81 o 
 -10   4   6       52.03       44.73      7.98 o 
  -8   4   6       96.93       82.34      8.88 o 
  -6   4   6       66.91       84.00      8.61 o 
  -4   4   6      111.48      134.34      9.61 o 
  -2   4   6     4559.47     4561.10     55.10 o 
   0   4   6     4334.19     4766.90     66.44 o 
   2   4   6      350.34      344.29     11.17 o 
   4   4   6     1866.79     1928.86     35.64 o 
   6   4   6       18.25       12.37      4.75 o 
   8   4   6     3528.37     3648.14     49.42 o 
  10   4   6       59.98       70.66     14.00 o 
  12   4   6     1172.64     1217.84     61.81 o 
  14   4   6        0.04        4.67     14.06 o 
  16   4   6      195.70      223.73     32.50 o 
  18   4   6      212.76      204.45     30.76 o 
  20   4   6      305.57      351.91     91.25 o 
  22   4   6      180.01      190.56     31.98 o 
 -25   5   6        0.95        3.29     15.51 o 
 -23   5   6      372.61      348.34     26.55 o 
 -21   5   6      123.89      117.91     15.63 o 
 -19   5   6        6.33        2.81      7.71 o 
 -17   5   6     1281.14     1246.28     35.22 o 
 -15   5   6      240.01      256.09     13.90 o 
 -13   5   6      307.15      301.37     13.07 o 
 -11   5   6      178.74      160.24     11.79 o 
  -9   5   6      147.47      164.32     18.27 o 
  -7   5   6      334.89      364.87     16.33 o 
  -5   5   6        0.77       -4.66      6.80 o 
  -3   5   6       51.29       64.24      9.03 o 
  -1   5   6        8.05       19.00      7.17 o 
   1   5   6      682.19      687.07     16.66 o 
   3   5   6     2343.39     2317.77     32.63 o 
   5   5   6       53.32       54.22      6.25 o 
   7   5   6      900.98      817.62     25.01 o 
   9   5   6      427.70      433.25     25.66 o 
  11   5   6      956.36      961.86     36.64 o 
  13   5   6        2.90       12.14     11.28 o 
  15   5   6      890.87      898.73     61.88 o 
  17   5   6       50.90       33.54     21.13 o 
  19   5   6       67.25       46.17     24.63 o 
  21   5   6       55.23        5.36     35.31 o 
 -24   6   6       30.48        5.44     13.87 o 
 -22   6   6      660.07      705.12     31.43 o 
 -20   6   6       75.25       66.93     14.75 o 
 -18   6   6        6.79        2.58      8.10 o 
 -16   6   6      442.56      464.86     22.43 o 
 -14   6   6      288.32      330.20     25.39 o 
 -12   6   6      612.33      577.24     19.48 o 
 -10   6   6      973.24      917.31     24.31 o 
  -8   6   6     1693.04     1673.52     34.01 o 
  -6   6   6     1380.97     1406.83     30.55 o 
  -4   6   6       15.22       -5.17      7.51 o 
  -2   6   6     1970.55     1934.12     33.70 o 
   0   6   6        5.75       -0.69      7.71 o 
   2   6   6      684.89      645.15     19.31 o 
   4   6   6      132.36      150.14     11.52 o 
   6   6   6       14.62        0.63      7.61 o 
   8   6   6      133.52      123.05     17.80 o 
  10   6   6     1313.23     1264.45     70.42 o 
  12   6   6        2.95       14.85     12.56 o 
  14   6   6      924.72      959.30     55.72 o 
  16   6   6      358.89      293.63     79.38 o 
  18   6   6      208.93      209.45     41.25 o 
  20   6   6        6.81       -5.28     21.47 o 
 -23   7   6       64.08       36.62     17.26 o 
 -21   7   6       35.99       46.51     15.20 o 
 -19   7   6      147.94      149.03     21.85 o 
 -17   7   6      116.14       83.76     14.25 o 
 -15   7   6        4.89       -4.45      8.54 o 
 -13   7   6     2593.03     2504.23     81.35 o 
 -11   7   6     1434.36     1367.76     36.18 o 
  -9   7   6      440.64      446.72     21.59 o 
  -7   7   6      103.53      106.24     11.56 o 
  -5   7   6      120.49      126.73     11.18 o 
  -3   7   6      120.86      145.09     11.77 o 
  -1   7   6      652.04      613.11     18.77 o 
   1   7   6      784.91      683.59     20.70 o 
   3   7   6      568.84      555.92     21.87 o 
   5   7   6      314.78      338.55     34.12 o 
   7   7   6      293.60      284.43     25.06 o 
   9   7   6        0.27       -4.76     12.26 o 
  11   7   6        0.94       -7.20     12.81 o 
  13   7   6      202.95      231.50     35.13 o 
  15   7   6      108.76      122.04     30.08 o 
  17   7   6       65.79       54.49     23.88 o 
 -20   8   6      242.01      227.09     23.92 o 
 -18   8   6     1001.88      952.51     32.10 o 
 -16   8   6      948.39      870.78     31.12 o 
 -14   8   6      650.80      674.94     27.71 o 
 -12   8   6       85.61       53.24     12.60 o 
 -10   8   6       42.00       17.54      9.93 o 
  -8   8   6      503.61      509.68     19.62 o 
  -6   8   6      236.64      212.40     14.24 o 
  -4   8   6      305.73      302.43     16.29 o 
  -2   8   6       17.01       11.92      7.95 o 
   0   8   6     1404.41     1270.40     30.34 o 
   2   8   6      837.26      807.44     27.31 o 
   4   8   6     1024.16     1045.75     34.27 o 
   6   8   6      661.04      701.64     37.25 o 
   8   8   6       27.50       15.15     14.38 o 
  10   8   6       17.44       24.71     15.06 o 
  12   8   6       51.19       29.99     19.40 o 
  14   8   6      256.73      250.16     38.18 o 
  16   8   6      181.23      191.62     36.91 o 
 -19   9   6       14.39       24.78     17.03 o 
 -17   9   6        1.47       -9.28     11.44 o 
 -15   9   6       51.78       79.86     14.89 o 
 -13   9   6      815.05      862.48     38.00 o 
 -11   9   6      277.47      259.89     25.43 o 
  -9   9   6      578.05      519.37     26.94 o 
  -7   9   6      823.81      870.71     32.62 o 
  -5   9   6       64.36       51.35     10.98 o 
  -3   9   6      433.82      388.38     18.03 o 
  -1   9   6      182.42      199.33     20.96 o 
   1   9   6      124.95      148.17     18.09 o 
   3   9   6      576.73      598.46     29.41 o 
   5   9   6     1008.62      973.20     62.01 o 
   7   9   6        0.81       -9.84     19.70 o 
   9   9   6       52.95       44.62     18.37 o 
  11   9   6       15.81        7.65     34.69 o 
  13   9   6      104.25       15.38     29.27 o 
 -14  10   6       88.72       98.85     17.21 o 
 -12  10   6      487.24      539.32     29.54 o 
 -10  10   6     1175.88     1229.76     41.15 o 
  -8  10   6      110.59      113.81     17.53 o 
  -6  10   6        9.36        9.23     14.44 o 
  -4  10   6      366.54      418.79     30.59 o 
  -2  10   6      143.36      169.39     18.66 o 
   0  10   6      360.78      369.68     26.64 o 
   2  10   6        7.30        9.16     16.48 o 
   4  10   6      107.97       77.31     21.66 o 
   6  10   6      202.43      260.41     30.78 o 
   8  10   6      654.95      776.49     46.45 o 
  10  10   6       13.13        6.73     23.12 o 
  -9  11   6        0.58       -4.15     15.55 o 
  -7  11   6       53.74       40.82     18.68 o 
  -5  11   6      237.02      200.52     26.04 o 
  -3  11   6        1.34       -6.78     14.72 o 
  -1  11   6      102.93       79.56     22.40 o 
   1  11   6      328.69      340.56     35.53 o 
   3  11   6       93.02       74.10     19.91 o 
   5  11   6      125.01      133.31     39.97 o 
 -27   1   7        1.96       13.75     15.03 o 
 -25   1   7      226.83      213.49     24.98 o 
 -23   1   7      169.51      165.42     14.94 o 
 -21   1   7        4.63        3.11      8.51 o 
 -19   1   7       41.36       58.38      8.81 o 
 -17   1   7      895.31      887.24     19.38 o 
 -15   1   7       22.36       17.24      7.51 o 
 -13   1   7     1694.05     1714.50     37.03 o 
 -11   1   7     2542.15     2600.59     47.70 o 
  -9   1   7      878.05      914.66     24.43 o 
  -7   1   7       28.35       29.75      8.55 o 
  -5   1   7       36.05       28.73      6.17 o 
  -3   1   7      710.40      756.40     16.36 o 
  -1   1   7      903.87     1040.81     20.10 o 
   1   1   7     2174.91     2508.46     27.29 o 
   3   1   7     5561.90     6098.96     55.81 o 
   5   1   7     1826.96     1909.87     21.66 o 
   7   1   7      119.81      119.11      9.81 o 
   9   1   7        3.54        3.62      5.56 o 
  11   1   7      149.93      182.83      9.97 o 
  13   1   7       23.28       19.93     16.66 o 
  15   1   7      157.27      209.84     24.41 o 
  17   1   7       13.73        8.13      8.77 o 
  19   1   7      118.79      125.66     13.95 o 
  21   1   7      245.63      249.81     27.30 o 
  23   1   7      190.72      162.77     36.41 o 
 -28   2   7      234.89      253.79     28.38 o 
 -26   2   7      352.52      346.32     24.86 o 
 -24   2   7        8.72       13.64     12.65 o 
 -22   2   7      123.43      126.27     12.05 o 
 -20   2   7      549.79      538.36     19.24 o 
 -18   2   7     1274.74     1323.68     26.43 o 
 -16   2   7      358.21      382.02     14.01 o 
 -14   2   7        0.90        4.97      6.01 o 
 -12   2   7     1422.19     1463.68     30.56 o 
 -10   2   7     3119.63     2887.01     52.01 o 
  -8   2   7     2198.02     2337.39     43.98 o 
  -6   2   7       77.13       66.50      8.91 o 
  -4   2   7      867.38      849.35     24.56 o 
  -2   2   7      309.71      290.09      9.61 o 
   0   2   7      362.19      317.66      9.50 o 
   2   2   7     1123.65     1321.64     18.94 o 
   4   2   7      608.62      543.30     10.62 o 
   6   2   7      172.70      131.33      7.64 o 
   8   2   7     2285.96     2263.26     31.27 o 
  10   2   7        0.09       10.14      5.56 o 
  12   2   7      122.49      139.10     11.03 o 
  14   2   7      726.12      706.45     34.54 o 
  16   2   7       48.11       31.85     28.88 o 
  18   2   7     1363.43     1389.04     41.05 o 
  20   2   7      374.62      330.42     29.26 o 
  22   2   7      275.10      300.17     29.58 o 
 -27   3   7       86.98       74.67     16.67 o 
 -25   3   7      338.97      329.06     25.28 o 
 -23   3   7      883.87      888.81     74.55 o 
 -21   3   7      970.95      974.93     23.70 o 
 -19   3   7      154.84      183.60     11.67 o 
 -17   3   7        6.58       15.74      6.77 o 
 -15   3   7      830.32      867.64     19.05 o 
 -13   3   7        2.55       -1.26      5.40 o 
 -11   3   7      445.55      355.46     12.75 o 
  -9   3   7     1484.83     1358.70     33.74 o 
  -7   3   7     7968.00     8000.20    101.36 o 
  -5   3   7      866.94      879.64     21.09 o 
  -3   3   7     2418.63     2353.25     39.30 o 
  -1   3   7     2313.38     2064.27     32.33 o 
   1   3   7       37.69       37.46      6.34 o 
   3   3   7     3004.66     3121.44     38.28 o 
   5   3   7     1457.74     1442.54     17.54 o 
   7   3   7     2703.25     2776.14     30.38 o 
   9   3   7      275.71      275.03     15.68 o 
  11   3   7        8.45        5.34     10.03 o 
  13   3   7       31.92       31.39     11.96 o 
  15   3   7       56.24       71.01     17.77 o 
  17   3   7      226.56      251.84     26.04 o 
  19   3   7      281.38      287.31     29.08 o 
  21   3   7      801.87      810.80     43.77 o 
 -26   4   7      249.12      269.38     34.03 o 
 -24   4   7      326.08      345.24     37.62 o 
 -22   4   7      859.75      919.02     28.99 o 
 -20   4   7       72.88       83.17     11.38 o 
 -18   4   7     1298.79     1335.97     28.13 o 
 -16   4   7      271.00      257.29     13.45 o 
 -14   4   7     1580.00     1638.50     27.94 o 
 -12   4   7     4806.24     4803.79     58.77 o 
 -10   4   7      629.18      618.87     20.25 o 
  -8   4   7     2781.18     2672.98     42.17 o 
  -6   4   7      129.35      147.13     10.69 o 
  -4   4   7      826.22      723.91     21.51 o 
  -2   4   7      571.49      534.34     18.60 o 
   0   4   7      232.65      265.28     11.78 o 
   2   4   7        1.64       15.66      5.97 o 
   4   4   7     4690.57     4365.18     46.34 o 
   6   4   7     2261.48     2370.95     40.33 o 
   8   4   7     1811.95     1746.93     27.85 o 
  10   4   7     1119.25     1095.81     56.88 o 
  12   4   7      240.27      214.50     23.29 o 
  14   4   7     1201.11     1222.86     46.01 o 
  16   4   7      351.41      314.67     40.31 o 
  18   4   7        7.61      -18.00     18.00 o 
  20   4   7        4.44       35.48     23.13 o 
 -25   5   7      197.55      174.29     22.00 o 
 -23   5   7     1532.52     1539.93     52.41 o 
 -21   5   7     1173.54     1203.65     31.37 o 
 -19   5   7        3.18        6.47      8.77 o 
 -17   5   7      198.48      191.79     13.13 o 
 -15   5   7      300.23      296.15     14.80 o 
 -13   5   7       11.90       15.29      6.71 o 
 -11   5   7       53.32       78.60      9.95 o 
  -9   5   7     6031.32     5838.13     77.23 o 
  -7   5   7     7068.89     6851.02     87.09 o 
  -5   5   7      188.69      173.23     12.26 o 
  -3   5   7     1941.21     1898.25     34.73 o 
  -1   5   7     5606.90     5383.34     66.34 o 
   1   5   7     2972.05     2902.93     39.08 o 
   3   5   7      281.55      302.55      9.99 o 
   5   5   7        7.83       16.90      5.53 o 
   7   5   7     1597.08     1601.83     31.57 o 
   9   5   7     3020.96     3014.52     72.06 o 
  11   5   7     1415.57     1488.51     47.89 o 
  13   5   7        5.23       -8.54     19.84 o 
  15   5   7      425.38      498.73     42.72 o 
  17   5   7      439.37      443.70     42.98 o 
  19   5   7      572.41      522.00     47.41 o 
 -24   6   7      120.53      141.12     23.60 o 
 -22   6   7      993.09     1050.49     38.13 o 
 -20   6   7      220.56      239.38     16.90 o 
 -18   6   7        1.93       -6.58      8.86 o 
 -16   6   7      214.83      213.14     14.57 o 
 -14   6   7      850.97      825.31     24.13 o 
 -12   6   7        0.49        3.17      7.32 o 
 -10   6   7       10.19        4.26      7.69 o 
  -8   6   7     5545.50     5459.53     75.35 o 
  -6   6   7      407.61      396.32     17.54 o 
  -4   6   7      801.85      865.98     23.88 o 
  -2   6   7       68.02       77.49      9.86 o 
   0   6   7     1206.09     1115.78     32.38 o 
   2   6   7       55.28       42.05      8.70 o 
   4   6   7     1418.53     1565.53     53.11 o 
   6   6   7     3745.64     3554.91     61.76 o 
   8   6   7      980.48      922.99     49.38 o 
  10   6   7        4.19        7.16     12.48 o 
  12   6   7      102.71       85.30     17.69 o 
  14   6   7      227.28      220.65     39.06 o 
  16   6   7       97.00       83.30     27.39 o 
  18   6   7       12.49       -6.47     19.87 o 
 -23   7   7      390.40      396.91     32.76 o 
 -21   7   7        8.36       -2.04     14.43 o 
 -19   7   7      113.42      119.26     17.08 o 
 -17   7   7      101.44      104.17     14.60 o 
 -15   7   7       52.55       70.34     12.66 o 
 -13   7   7     1628.34     1647.75     40.49 o 
 -11   7   7        3.21        1.55      9.28 o 
  -9   7   7      738.95      788.73     26.14 o 
  -7   7   7      771.45      770.21     35.29 o 
  -5   7   7       53.14       38.47      8.96 o 
  -3   7   7       90.13       82.53     10.21 o 
  -1   7   7      691.78      671.85     25.40 o 
   1   7   7      157.40      142.12     11.54 o 
   3   7   7       14.13        2.15      9.35 o 
   5   7   7      433.66      494.88     23.23 o 
   7   7   7       19.44       39.00     17.41 o 
   9   7   7      673.36      679.88     40.99 o 
  11   7   7      680.66      643.48     36.15 o 
  13   7   7       51.67       42.86     30.31 o 
  15   7   7      861.26      827.22     86.25 o 
  17   7   7       33.25      -10.27     21.88 o 
 -20   8   7        7.37       27.38     16.06 o 
 -18   8   7        0.00       -2.67     11.24 o 
 -16   8   7      233.50      276.14     20.34 o 
 -14   8   7       91.76       76.40     14.02 o 
 -12   8   7        3.80       -2.84     10.08 o 
 -10   8   7       76.32       69.37     13.62 o 
  -8   8   7      356.71      396.09     18.51 o 
  -6   8   7      194.52      216.62     14.83 o 
  -4   8   7      140.70      148.77     13.11 o 
  -2   8   7       99.89       84.19     11.21 o 
   0   8   7      620.64      558.07     34.97 o 
   2   8   7       11.85       -8.72      8.72 o 
   4   8   7       20.31       28.13     15.61 o 
   6   8   7       12.90       42.07     18.87 o 
   8   8   7      739.39      738.67     44.84 o 
  10   8   7        4.79       -8.63     16.22 o 
  12   8   7       10.90       -3.81     22.42 o 
  14   8   7       19.80       -2.75     38.75 o 
 -17   9   7        0.67        3.52     11.73 o 
 -15   9   7       72.17       76.90     16.13 o 
 -13   9   7       30.37       35.83     13.70 o 
 -11   9   7       31.31       21.36     12.35 o 
  -9   9   7        0.21       14.19     16.33 o 
  -7   9   7        9.23        1.02     10.15 o 
  -5   9   7        1.45       -0.94      9.86 o 
  -3   9   7       97.54       75.45     13.45 o 
  -1   9   7        0.81        6.65     10.12 o 
   1   9   7       14.15       -3.37     10.80 o 
   3   9   7      155.10      168.00     21.13 o 
   5   9   7      133.10      126.59     26.67 o 
   7   9   7        0.17      -11.84     16.82 o 
   9   9   7      244.24      349.38     37.39 o 
  11   9   7      578.42      466.27     66.25 o 
  13   9   7      297.22      275.19     44.05 o 
 -14  10   7       42.95       35.44     14.96 o 
 -12  10   7       14.28        7.02     12.89 o 
 -10  10   7      311.74      340.32     25.75 o 
  -8  10   7        0.38      -13.36     13.36 o 
  -6  10   7        2.26       24.27     15.53 o 
  -4  10   7       89.00       83.39     18.67 o 
  -2  10   7      277.90      269.81     20.72 o 
   0  10   7        0.14       -9.03     12.50 o 
   2  10   7      270.66      340.78     28.54 o 
   4  10   7      114.59      100.41     22.26 o 
   6  10   7       61.32       63.10     37.19 o 
   8  10   7       72.54       52.36     27.50 o 
  -9  11   7       13.06        9.15     17.95 o 
  -7  11   7       51.12       58.43     19.74 o 
  -5  11   7      460.75      517.68     36.24 o 
  -3  11   7       45.31       52.60     19.55 o 
  -1  11   7       89.08       99.39     24.46 o 
   1  11   7        1.70        2.96     19.43 o 
   3  11   7      191.89      218.54     29.15 o 
 -28   0   8      155.52      148.76     33.13 o 
 -26   0   8        0.59       -8.21     14.68 o 
 -24   0   8      135.26      203.07     24.26 o 
 -22   0   8       91.55       98.13     19.00 o 
 -20   0   8     3363.98     3514.38    140.63 o 
 -18   0   8     3695.36     3669.44     71.53 o 
 -16   0   8     1681.63     1502.63     51.69 o 
 -14   0   8     1760.54     1784.43     56.52 o 
 -12   0   8       25.47       13.07     19.06 o 
 -10   0   8     5152.08     5159.18     88.35 o 
  -8   0   8     3675.23     3292.26     79.75 o 
  -6   0   8      331.18      204.43     17.68 o 
  -4   0   8     2095.31     1928.58     41.16 o 
  -2   0   8     4970.01     5112.28     76.44 o 
   0   0   8      594.93      709.76     18.24 o 
   2   0   8      862.57      948.79     30.94 o 
   4   0   8       20.51       18.96      6.47 o 
   6   0   8      143.56      152.41     10.70 o 
   8   0   8     5436.13     5431.00     86.05 o 
  10   0   8      682.05      718.57     23.77 o 
  12   0   8     1384.10     1384.43     88.13 o 
  14   0   8     3542.05     3430.76    152.51 o 
  16   0   8       20.42       22.71     18.44 o 
  18   0   8     1808.74     1800.14     64.33 o 
  20   0   8     1082.47     1194.32     51.76 o 
  22   0   8     1050.65     1142.55    103.13 o 
 -27   1   8      230.93      217.71     21.98 o 
 -25   1   8      912.96      960.71     47.18 o 
 -23   1   8     2254.44     2277.09     49.97 o 
 -21   1   8     1658.01     1628.16     40.12 o 
 -19   1   8       26.60       24.93      8.37 o 
 -17   1   8      612.52      499.51     18.06 o 
 -15   1   8       91.87       84.24     12.55 o 
 -13   1   8       59.36       83.69     12.18 o 
 -11   1   8      425.79      529.22     21.43 o 
  -9   1   8     3286.97     3234.73     56.40 o 
  -7   1   8     4013.44     4162.21     67.32 o 
  -5   1   8     8661.94     8970.63    110.96 o 
  -3   1   8     2892.42     2927.27     40.15 o 
  -1   1   8      348.96      275.21     11.16 o 
   1   1   8       66.03       54.07      5.54 o 
   3   1   8     1053.01     1096.28     16.78 o 
   5   1   8      741.29      690.81     12.66 o 
   7   1   8     2684.54     2772.94     36.47 o 
   9   1   8      785.15      743.68     17.13 o 
  11   1   8     1204.72     1235.78     29.63 o 
  13   1   8      791.57      678.89     44.81 o 
  15   1   8        2.41       20.33     12.69 o 
  17   1   8      463.38      400.19     31.48 o 
  19   1   8      482.33      499.05     24.14 o 
  21   1   8      150.26      178.93     27.66 o 
 -28   2   8        3.27       19.51     13.77 o 
 -26   2   8        2.93       -7.40     12.48 o 
 -24   2   8      912.47      966.86     51.69 o 
 -22   2   8      676.64      627.52     25.46 o 
 -20   2   8       28.32       41.83      9.24 o 
 -18   2   8      105.37      126.07     11.66 o 
 -16   2   8     4144.78     4017.84     61.85 o 
 -14   2   8       47.31       48.76     10.13 o 
 -12   2   8      142.55      156.23     13.92 o 
 -10   2   8     3358.66     3306.09     58.96 o 
  -8   2   8     3302.85     3244.06     57.23 o 
  -6   2   8       36.57      102.84     10.94 o 
  -4   2   8      381.19      290.33     16.78 o 
  -2   2   8     3522.96     3737.48     48.93 o 
   0   2   8     2103.20     2402.97     32.65 o 
   2   2   8       49.91       67.10      6.26 o 
   4   2   8     2153.65     2112.10     24.47 o 
   6   2   8     3685.56     3923.74     44.18 o 
   8   2   8      204.55      180.22      9.51 o 
  10   2   8       66.38       62.05      7.95 o 
  12   2   8     1043.64     1042.41     33.27 o 
  14   2   8      837.86      841.12     38.37 o 
  16   2   8       33.58       32.24     18.18 o 
  18   2   8       77.51       72.72     17.68 o 
  20   2   8       37.74       46.16     18.84 o 
  22   2   8      687.57      631.09     40.24 o 
 -27   3   8      103.80       89.72     18.63 o 
 -25   3   8      122.73      116.17     19.50 o 
 -23   3   8      129.14      127.66     14.76 o 
 -21   3   8      241.30      231.45     15.25 o 
 -19   3   8      125.49      157.62     13.26 o 
 -17   3   8      614.56      548.58     17.31 o 
 -15   3   8       11.26        5.89      5.64 o 
 -13   3   8      508.07      521.50     14.74 o 
 -11   3   8      383.72      405.84     17.47 o 
  -9   3   8     7288.07     7109.96    107.72 o 
  -7   3   8       69.23       82.40     11.58 o 
  -5   3   8     1019.11     1065.27     23.06 o 
  -3   3   8     1640.59     1679.10     36.64 o 
  -1   3   8     2203.55     2187.42     38.07 o 
   1   3   8      395.16      392.89     17.00 o 
   3   3   8      151.34      144.86      9.74 o 
   5   3   8      522.22      507.80     11.07 o 
   7   3   8     2306.56     2229.74     28.19 o 
   9   3   8       79.25       70.05     12.11 o 
  11   3   8       12.33       12.30     10.08 o 
  13   3   8       41.09       42.40     19.72 o 
  15   3   8     1258.20     1175.54     47.59 o 
  17   3   8        0.18       -0.86     14.10 o 
  19   3   8      295.09      331.54     30.71 o 
  21   3   8      742.90      788.57     66.54 o 
 -26   4   8       85.33       86.28     26.52 o 
 -24   4   8      139.52      146.58     20.83 o 
 -22   4   8        9.74       13.89      9.54 o 
 -20   4   8      584.90      550.22     21.97 o 
 -18   4   8      132.86      131.57     17.09 o 
 -16   4   8     1842.13     1721.76     32.10 o 
 -14   4   8       11.21       15.12      6.40 o 
 -12   4   8        5.44       13.17      6.39 o 
 -10   4   8      166.36      149.31      9.48 o 
  -8   4   8     5118.47     4913.02     60.93 o 
  -6   4   8       77.19       94.54     11.09 o 
  -4   4   8      101.65      101.61     11.16 o 
  -2   4   8      557.15      480.59     18.49 o 
   0   4   8        0.03        9.89      6.70 o 
   2   4   8      275.78      289.12     11.39 o 
   4   4   8      436.38      391.13     15.09 o 
   6   4   8     2743.32     2642.50     38.64 o 
   8   4   8       82.48       75.27      7.86 o 
  10   4   8       22.63       20.75     10.14 o 
  12   4   8       14.45       12.02     11.40 o 
  14   4   8        8.17       -6.72     13.45 o 
  16   4   8        1.70       -4.39     14.62 o 
  18   4   8      116.40      129.38     28.90 o 
  20   4   8        0.96      -18.07     18.07 o 
 -25   5   8        0.89      -11.87     12.62 o 
 -23   5   8      422.72      387.91     29.42 o 
 -21   5   8       56.01       68.29     12.12 o 
 -19   5   8      375.66      343.86     24.87 o 
 -17   5   8       10.65       14.64      9.53 o 
 -15   5   8      128.55      102.38     12.59 o 
 -13   5   8     1504.07     1459.56     27.45 o 
 -11   5   8       22.22       11.99      6.65 o 
  -9   5   8      167.40      145.06     12.31 o 
  -7   5   8     2145.05     2020.54     37.45 o 
  -5   5   8     1520.71     1545.18     33.85 o 
  -3   5   8       33.60       35.15      8.81 o 
  -1   5   8     2469.49     2378.35     38.01 o 
   1   5   8       60.02       75.12      8.49 o 
   3   5   8      360.60      363.62     20.18 o 
   5   5   8     2215.19     2153.23     34.45 o 
   7   5   8        4.02        0.35      8.77 o 
   9   5   8     2665.32     2561.41     52.29 o 
  11   5   8      215.10      199.18     18.67 o 
  13   5   8       12.81        8.12     10.76 o 
  15   5   8      158.70      152.84     59.69 o 
  17   5   8        3.57       18.71     22.19 o 
  19   5   8       55.94       47.31     24.51 o 
 -24   6   8        5.00       -2.30     14.90 o 
 -22   6   8      115.05       99.40     17.72 o 
 -20   6   8       88.08       56.50     12.25 o 
 -18   6   8      180.25      175.56     16.03 o 
 -16   6   8      383.83      391.14     21.04 o 
 -14   6   8       10.17       19.72     10.33 o 
 -12   6   8      380.91      363.10     17.42 o 
 -10   6   8       48.18       35.76     10.27 o 
  -8   6   8      378.70      347.25     17.04 o 
  -6   6   8      709.66      633.09     21.41 o 
  -4   6   8      504.67      459.62     18.68 o 
  -2   6   8      835.12      717.33     20.56 o 
   0   6   8      381.88      335.53     15.17 o 
   2   6   8      653.33      754.87     25.56 o 
   4   6   8     3714.88     3460.47     56.24 o 
   6   6   8      592.09      624.89     24.94 o 
   8   6   8       32.79       45.52     12.72 o 
  10   6   8      103.55       83.25     18.15 o 
  12   6   8       15.10       39.65     15.00 o 
  14   6   8        5.85        1.90     19.05 o 
  16   6   8      472.33      439.56     45.20 o 
  18   6   8       97.53       68.30     26.53 o 
 -23   7   8       96.63       71.17     20.06 o 
 -21   7   8      696.53      711.05     37.28 o 
 -19   7   8      134.41      144.77     16.25 o 
 -17   7   8      283.32      297.75     20.19 o 
 -15   7   8       74.77       86.39     15.39 o 
 -13   7   8       26.52       32.74     11.48 o 
 -11   7   8      260.36      245.72     21.20 o 
  -9   7   8      723.65      718.07     24.77 o 
  -7   7   8      495.80      464.68     20.42 o 
  -5   7   8        4.22        8.31      7.57 o 
  -3   7   8      742.33      815.57     35.66 o 
  -1   7   8       76.93       67.04     10.02 o 
   1   7   8      163.79      167.16     14.94 o 
   3   7   8       13.31       -3.07      9.00 o 
   5   7   8       92.13      114.92     15.23 o 
   7   7   8       71.16       54.15     15.67 o 
   9   7   8     1435.78     1622.59     93.13 o 
  11   7   8     1023.92     1080.18     45.81 o 
  13   7   8       13.14       -9.00     21.16 o 
  15   7   8       25.11       19.54     22.52 o 
 -20   8   8      142.36      117.76     19.67 o 
 -18   8   8      321.75      325.66     22.41 o 
 -16   8   8      410.20      400.86     36.48 o 
 -14   8   8       53.54       44.03     13.50 o 
 -12   8   8        0.96        4.57     10.26 o 
 -10   8   8      243.66      220.29     19.26 o 
  -8   8   8     1316.88     1297.12     52.85 o 
  -6   8   8      443.27      493.00     20.64 o 
  -4   8   8      848.77      844.23     25.10 o 
  -2   8   8      279.56      256.12     18.27 o 
   0   8   8        6.04       11.12     10.10 o 
   2   8   8       63.40       73.46     12.89 o 
   4   8   8      239.14      271.90     24.63 o 
   6   8   8      410.16      411.42     31.09 o 
   8   8   8      363.34      326.85     28.77 o 
  10   8   8      294.17      331.51     34.99 o 
  12   8   8        8.59      -22.82     22.82 o 
  14   8   8       65.97        0.26     23.35 o 
 -17   9   8      174.13      152.84     18.65 o 
 -15   9   8       78.61       89.24     16.40 o 
 -13   9   8      143.41      159.45     18.64 o 
 -11   9   8       10.14      -10.01     11.39 o 
  -9   9   8      211.04      221.50     20.76 o 
  -7   9   8      404.28      435.65     22.73 o 
  -5   9   8     1240.96     1205.69     34.66 o 
  -3   9   8      132.86      135.39     15.63 o 
  -1   9   8       30.84       35.67     11.95 o 
   1   9   8      249.37      292.86     26.08 o 
   3   9   8       15.67       13.83     12.63 o 
   5   9   8      504.70      499.87     35.23 o 
   7   9   8      154.18      155.62     24.03 o 
   9   9   8      500.44      576.21     38.04 o 
  11   9   8      310.78      276.97     34.99 o 
 -14  10   8       54.35       65.09     16.37 o 
 -12  10   8        8.96       14.46     13.95 o 
 -10  10   8        6.61       -0.92     13.44 o 
  -8  10   8       40.85       22.13     15.58 o 
  -6  10   8       57.39       50.22     17.44 o 
  -4  10   8     1207.27     1337.62     49.24 o 
  -2  10   8      214.35      273.25     21.15 o 
   0  10   8       79.82       55.32     28.24 o 
   2  10   8      316.21      369.71     30.08 o 
   4  10   8      149.89      181.43     26.98 o 
   6  10   8        1.67      -14.90     14.90 o 
   8  10   8       54.10       34.56     18.84 o 
  -7  11   8       83.97      105.44     21.46 o 
  -5  11   8      331.05      320.64     31.66 o 
  -3  11   8        0.14       -5.37     15.98 o 
  -1  11   8        3.22       35.84     20.09 o 
   1  11   8        0.98      -10.56     19.65 o 
 -27   1   9      102.00       67.65     18.23 o 
 -25   1   9       13.01       24.28     15.07 o 
 -23   1   9      203.51      178.11     17.22 o 
 -21   1   9      147.68      137.59     15.99 o 
 -19   1   9       37.21       43.80      7.95 o 
 -17   1   9        0.76        8.20      8.76 o 
 -15   1   9      552.12      482.54     21.71 o 
 -13   1   9     1417.04     1465.69     36.53 o 
 -11   1   9       25.23       13.77     10.10 o 
  -9   1   9        0.91       13.13     10.74 o 
  -7   1   9      528.84      555.84     21.59 o 
  -5   1   9     5054.95     5029.90     68.46 o 
  -3   1   9        0.18       -3.30      5.54 o 
  -1   1   9        0.50        7.24      5.62 o 
   1   1   9      285.06      319.33     10.24 o 
   3   1   9       32.70       22.43      5.31 o 
   5   1   9      365.18      379.11     10.11 o 
   7   1   9       79.30       81.31      8.36 o 
   9   1   9      102.42      116.45      8.80 o 
  11   1   9        8.69       10.45     10.73 o 
  13   1   9     1781.03     1756.09     54.85 o 
  15   1   9      119.56      105.97     19.31 o 
  17   1   9        4.32       10.79     10.92 o 
  19   1   9       42.79       42.94     19.58 o 
  21   1   9        7.09       -1.54     16.44 o 
 -28   2   9      245.56      172.42     21.97 o 
 -26   2   9        1.79       -3.20     12.70 o 
 -24   2   9      419.51      390.85     36.81 o 
 -22   2   9       26.97       56.52     12.53 o 
 -20   2   9      294.55      307.80     23.03 o 
 -18   2   9      564.56      602.36     22.64 o 
 -16   2   9      586.84      624.80     33.73 o 
 -14   2   9      169.84      156.52     15.16 o 
 -12   2   9     2030.81     1867.93     42.13 o 
 -10   2   9     1219.20     1235.35     32.84 o 
  -8   2   9      397.09      307.83     22.82 o 
  -6   2   9     1354.83     1286.17     32.23 o 
  -4   2   9      256.95      350.33     19.12 o 
  -2   2   9      658.74      681.63     17.33 o 
   0   2   9     2626.55     2715.35     36.92 o 
   2   2   9     1645.25     1692.06     25.48 o 
   4   2   9      493.69      438.32     12.79 o 
   6   2   9      157.18      131.20      7.99 o 
   8   2   9     7573.38     7467.02     80.52 o 
  10   2   9     1634.86     1583.54     34.61 o 
  12   2   9      105.27       86.50     20.98 o 
  14   2   9        3.18        2.55     20.34 o 
  16   2   9        0.75      -12.02     12.02 o 
  18   2   9      456.05      379.56     31.41 o 
  20   2   9      104.01       90.89     21.44 o 
 -27   3   9        0.76       10.53     14.11 o 
 -25   3   9       33.28       34.94     20.20 o 
 -23   3   9       28.16       11.93     11.35 o 
 -21   3   9      110.72      114.37     13.19 o 
 -19   3   9     1142.27     1136.25     30.28 o 
 -17   3   9     3866.82     4015.24     65.11 o 
 -15   3   9      496.28      454.00     20.15 o 
 -13   3   9      210.09      193.17     19.63 o 
 -11   3   9       24.56       26.68     10.90 o 
  -9   3   9       46.35       33.97     11.11 o 
  -7   3   9      132.16      157.63     15.16 o 
  -5   3   9     3353.50     3255.64     57.24 o 
  -3   3   9     1723.19     1663.45     60.35 o 
  -1   3   9     1970.65     1929.60     36.32 o 
   1   3   9      111.19       90.20      8.14 o 
   3   3   9      244.13      256.01     10.48 o 
   5   3   9       71.03       72.94      6.65 o 
   7   3   9        0.10       -0.47      4.92 o 
   9   3   9     2870.71     2803.56     48.41 o 
  11   3   9       87.37      116.61     14.47 o 
  13   3   9     1770.95     1828.82     59.16 o 
  15   3   9       70.40      112.11     22.30 o 
  17   3   9       73.71       33.50     17.56 o 
  19   3   9       56.67       57.39     19.79 o 
 -26   4   9      157.27      204.60     23.80 o 
 -24   4   9       80.63      100.48     22.51 o 
 -22   4   9     1924.46     1838.34     41.39 o 
 -20   4   9      338.51      368.15     19.53 o 
 -18   4   9       40.54       55.84     11.05 o 
 -16   4   9      923.89      877.50     27.01 o 
 -14   4   9      390.66      390.84     16.73 o 
 -12   4   9     1940.96     1892.25     36.09 o 
 -10   4   9      118.36      129.07     12.15 o 
  -8   4   9       96.82      117.65     12.90 o 
  -6   4   9     4539.02     4236.58     74.24 o 
  -4   4   9     4437.00     4209.35     73.23 o 
  -2   4   9     2447.42     2445.78     44.76 o 
   0   4   9       56.01       58.86      9.93 o 
   2   4   9      574.87      620.07     16.61 o 
   4   4   9      308.78      267.35     10.17 o 
   6   4   9        3.41        3.15      6.60 o 
   8   4   9       35.54       25.97      9.29 o 
  10   4   9       76.31       73.15     13.26 o 
  12   4   9     2050.21     2023.83     53.09 o 
  14   4   9     2178.45     2186.50     67.90 o 
  16   4   9        1.05        0.34     16.78 o 
  18   4   9       52.34       51.97     49.06 o 
 -25   5   9      159.54      157.33     23.19 o 
 -23   5   9       51.63       45.73     17.71 o 
 -21   5   9      374.18      421.29     21.79 o 
 -19   5   9     1203.19     1198.09     33.31 o 
 -17   5   9     5183.84     5167.72     82.10 o 
 -15   5   9       88.59       97.22     12.81 o 
 -13   5   9      134.44      135.94     12.50 o 
 -11   5   9       13.71       26.10      7.17 o 
  -9   5   9      296.32      318.22     16.16 o 
  -7   5   9       29.33       19.58      8.35 o 
  -5   5   9      253.10      265.77     15.05 o 
  -3   5   9     3781.55     3841.79     57.62 o 
  -1   5   9     5573.97     5703.72     84.09 o 
   1   5   9      863.41      869.98     23.79 o 
   3   5   9       91.06       43.55     10.00 o 
   5   5   9       81.46      134.71     11.33 o 
   7   5   9      186.96      177.08     17.46 o 
   9   5   9     2213.39     2042.15     54.44 o 
  11   5   9      347.92      358.32     30.49 o 
  13   5   9      635.43      684.21     49.25 o 
  15   5   9       61.34       45.89     25.18 o 
  17   5   9       30.19        0.98     20.54 o 
 -24   6   9      187.58      194.98     30.35 o 
 -22   6   9      528.98      566.63     27.91 o 
 -20   6   9      126.16      123.08     15.37 o 
 -18   6   9     1645.57     1724.43     42.16 o 
 -16   6   9      807.89      765.95     27.91 o 
 -14   6   9      207.36      209.97     17.15 o 
 -12   6   9       13.39        3.69      8.01 o 
 -10   6   9      781.71      806.81     24.63 o 
  -8   6   9       77.32       77.48     11.02 o 
  -6   6   9      935.61      929.48     26.14 o 
  -4   6   9     4626.21     4374.90     65.41 o 
  -2   6   9     2726.94     2433.87     40.82 o 
   0   6   9      433.46      373.56     16.27 o 
   2   6   9      271.65      197.86     15.23 o 
   4   6   9       44.30       35.74      9.99 o 
   6   6   9      579.02      584.03     25.32 o 
   8   6   9        0.37       -9.72      9.72 o 
  10   6   9      728.34      782.98     33.79 o 
  12   6   9     1176.80     1149.50     52.05 o 
  14   6   9      900.86      770.92     84.69 o 
  16   6   9        0.05       -3.18     20.68 o 
 -21   7   9      239.93      216.30     18.88 o 
 -19   7   9       18.90       24.17     12.14 o 
 -17   7   9      885.93      943.02     32.26 o 
 -15   7   9      115.31      121.78     14.88 o 
 -13   7   9       15.02       23.86     11.22 o 
 -11   7   9       26.15       38.55     12.07 o 
  -9   7   9        6.13        5.18      9.14 o 
  -7   7   9      514.98      529.11     22.07 o 
  -5   7   9      102.38      139.29     13.47 o 
  -3   7   9      723.79      704.21     22.59 o 
  -1   7   9       33.43       19.92      8.45 o 
   1   7   9      386.28      395.58     20.99 o 
   3   7   9      119.50      111.09     13.77 o 
   5   7   9       66.75       66.69     13.23 o 
   7   7   9      173.90      161.79     17.62 o 
   9   7   9      137.58      153.00     20.31 o 
  11   7   9       63.19       44.57     15.55 o 
  13   7   9      402.38      423.14     85.63 o 
  15   7   9        0.18       -6.71     17.94 o 
 -20   8   9        6.59        2.50     12.45 o 
 -18   8   9      453.81      525.99     40.09 o 
 -16   8   9       12.56       -1.96     11.35 o 
 -14   8   9       24.72       17.70     12.24 o 
 -12   8   9        1.17       -7.30     10.90 o 
 -10   8   9        1.93        6.39     10.95 o 
  -8   8   9      163.73      178.40     16.78 o 
  -6   8   9       13.08       16.90      9.43 o 
  -4   8   9        2.05        0.94      9.53 o 
  -2   8   9      715.93      725.51     28.70 o 
   0   8   9      316.27      311.31     21.54 o 
   2   8   9      129.08      142.60     16.68 o 
   4   8   9       58.47       71.60     15.21 o 
   6   8   9       30.48       16.42     16.11 o 
   8   8   9      219.14      223.29     25.88 o 
  10   8   9       21.05       11.23     15.29 o 
  12   8   9        4.55       15.34     19.20 o 
 -17   9   9       73.86       42.50     14.98 o 
 -15   9   9       66.43       41.28     14.16 o 
 -13   9   9       29.26       25.68     14.14 o 
 -11   9   9       35.23       36.08     13.92 o 
  -9   9   9        1.12        8.90     11.58 o 
  -7   9   9      524.86      687.07     31.20 o 
  -5   9   9       79.64       81.64     16.33 o 
  -3   9   9       53.35       60.70     13.68 o 
  -1   9   9      472.75      609.00     29.38 o 
   1   9   9      202.15      170.02     28.94 o 
   3   9   9       55.10       55.20     15.76 o 
   5   9   9      960.21      940.24     46.44 o 
   7   9   9        2.19       33.15     17.72 o 
   9   9   9      685.11      845.51     45.60 o 
 -12  10   9      281.47      278.12     24.77 o 
 -10  10   9        2.59       -4.72     15.31 o 
  -8  10   9      288.21      353.86     30.26 o 
  -6  10   9        4.89        7.99     15.46 o 
  -4  10   9       13.98       -0.80     14.86 o 
  -2  10   9       16.70       29.85     13.93 o 
   0  10   9       22.24       -0.23     18.35 o 
   2  10   9       43.36       44.86     17.81 o 
   4  10   9       62.04      137.40     24.94 o 
   6  10   9        1.52       -2.90     19.69 o 
 -28   0  10      485.08      461.89     54.38 o 
 -26   0  10     1001.06     1055.98     50.73 o 
 -24   0  10      258.45      207.37     26.92 o 
 -22   0  10       73.69       62.78     29.69 o 
 -20   0  10      144.53      172.40     16.67 o 
 -18   0  10      699.25      705.78     38.18 o 
 -16   0  10     1119.75     1055.64     62.50 o 
 -14   0  10      916.48      826.98     39.51 o 
 -12   0  10     1816.68     1841.10     42.00 o 
 -10   0  10     1949.10     1895.81     41.29 o 
  -8   0  10       59.08       53.49     15.65 o 
  -6   0  10       32.14       23.25      9.74 o 
  -4   0  10       92.21       97.61     12.40 o 
  -2   0  10      702.62      653.09     26.06 o 
   0   0  10    16439.53    16878.44    260.70 o 
   2   0  10      457.07      434.93     18.47 o 
   4   0  10     1816.18     1750.35     34.40 o 
   6   0  10     1692.37     1647.48     39.39 o 
   8   0  10     4689.07     4624.18     93.48 o 
  10   0  10     1444.70     1493.16     62.09 o 
  12   0  10        0.19        1.25     30.63 o 
  14   0  10        7.80       16.88     31.88 o 
  16   0  10        0.82      -13.99     13.99 o 
  18   0  10      978.88     1011.55     66.57 o 
  20   0  10     1299.98      970.04     96.88 o 
 -27   1  10       20.39       31.73     13.21 o 
 -25   1  10     1030.71     1036.94     35.38 o 
 -23   1  10       18.80       23.67     11.69 o 
 -21   1  10       43.89       74.60     13.75 o 
 -19   1  10      705.90      797.60     24.68 o 
 -17   1  10      745.24      782.05     28.10 o 
 -15   1  10     5036.07     4648.94     97.07 o 
 -13   1  10      575.59      534.27     25.04 o 
 -11   1  10     1217.01     1162.77     41.14 o 
  -9   1  10        5.82        4.27      9.28 o 
  -7   1  10      117.00      113.13     12.88 o 
  -5   1  10     1811.38     1722.02     36.24 o 
  -3   1  10      186.34      156.03     10.13 o 
  -1   1  10     4087.95     3972.16     57.81 o 
   1   1  10     3931.09     3923.27     49.68 o 
   3   1  10        0.91       -1.61      5.11 o 
   5   1  10      466.84      499.65     17.20 o 
   7   1  10       81.95       81.13      8.72 o 
   9   1  10      295.85      296.70     18.42 o 
  11   1  10      851.18      822.57     33.60 o 
  13   1  10     3134.64     3184.17     79.97 o 
  15   1  10     3857.34     3843.18     92.39 o 
  17   1  10      739.40      785.46     31.50 o 
  19   1  10       30.88       56.10     18.93 o 
 -26   2  10      993.27     1092.27     36.46 o 
 -24   2  10      180.47      190.26     18.80 o 
 -22   2  10      346.55      357.49     22.30 o 
 -20   2  10      276.90      253.14     19.19 o 
 -18   2  10       67.18       72.59     11.27 o 
 -16   2  10      853.21      905.47     36.58 o 
 -14   2  10     1684.37     1568.99     39.99 o 
 -12   2  10     1427.57     1461.43     37.89 o 
 -10   2  10      916.06      917.54     30.58 o 
  -8   2  10     1371.17     1439.26     36.28 o 
  -6   2  10      675.39      722.11     25.58 o 
  -4   2  10      218.19      188.92     14.74 o 
  -2   2  10      589.82      590.50     21.39 o 
   0   2  10     2626.34     2626.13     53.06 o 
   2   2  10     2862.78     2909.70     36.00 o 
   4   2  10     3425.23     3406.03     41.15 o 
   6   2  10        7.93       16.98      5.59 o 
   8   2  10     1882.74     1884.58     36.67 o 
  10   2  10        0.78        4.24      8.09 o 
  12   2  10      227.80      173.74     25.64 o 
  14   2  10      539.11      522.18     33.81 o 
  16   2  10      121.12      104.97     43.32 o 
  18   2  10       78.97      106.91     30.63 o 
  20   2  10      280.41      288.98     31.76 o 
 -27   3  10      181.45      229.44     30.80 o 
 -25   3  10       40.66       56.88     22.37 o 
 -23   3  10      841.68      820.20     32.48 o 
 -21   3  10      361.83      377.96     20.13 o 
 -19   3  10       13.25       -1.11      9.51 o 
 -17   3  10        1.39       -7.66      8.32 o 
 -15   3  10        1.22       -6.81      8.16 o 
 -13   3  10       95.29      109.11     12.36 o 
 -11   3  10     5443.74     5065.74    104.98 o 
  -9   3  10      217.89      203.87     16.86 o 
  -7   3  10     1713.56     1767.72     41.98 o 
  -5   3  10      123.47       93.57     17.50 o 
  -3   3  10      720.75      695.00     25.03 o 
  -1   3  10      990.65      938.80     31.76 o 
   1   3  10      144.58      177.57     11.14 o 
   3   3  10       86.32       97.25      8.08 o 
   5   3  10     2351.88     2190.30     33.57 o 
   7   3  10       76.06       81.62      9.07 o 
   9   3  10      605.11      626.76     22.59 o 
  11   3  10      370.79      352.82     21.16 o 
  13   3  10       91.79      115.22     20.90 o 
  15   3  10        0.07        4.98     15.89 o 
  17   3  10      181.45      197.22     26.97 o 
  19   3  10      262.59      309.64     34.71 o 
 -26   4  10      122.71      136.97     23.59 o 
 -24   4  10      185.88      178.26     19.08 o 
 -22   4  10      256.65      276.21     19.10 o 
 -20   4  10        9.76        9.37      9.74 o 
 -18   4  10       36.27       25.19     10.47 o 
 -16   4  10      745.60      746.09     30.02 o 
 -14   4  10       19.09       25.56      8.71 o 
 -12   4  10      265.94      269.52     15.43 o 
 -10   4  10       59.10       39.33     10.00 o 
  -8   4  10      614.53      549.01     37.33 o 
  -6   4  10       69.50       61.75     12.89 o 
  -4   4  10        0.18        1.97      9.55 o 
  -2   4  10        4.23        5.75      9.33 o 
   0   4  10       31.85       26.91      8.44 o 
   2   4  10      175.07      177.30     11.38 o 
   4   4  10      444.62      445.26     17.92 o 
   6   4  10       30.59       20.52      7.52 o 
   8   4  10      306.22      345.15     17.68 o 
  10   4  10      100.95       87.47     14.27 o 
  12   4  10       99.56      136.52     23.08 o 
  14   4  10        1.73       -8.67     15.35 o 
  16   4  10      154.29      174.20     33.19 o 
  18   4  10        1.02      -13.51     18.56 o 
 -25   5  10       22.41       18.06     17.07 o 
 -23   5  10      282.41      273.47     22.39 o 
 -21   5  10      566.27      575.06     25.81 o 
 -19   5  10      443.71      444.30     29.74 o 
 -17   5  10      699.59      687.55     26.53 o 
 -15   5  10      101.38       90.30     13.50 o 
 -13   5  10      158.67      165.59     13.89 o 
 -11   5  10      919.59      824.59     24.66 o 
  -9   5  10        3.85       -5.57      7.41 o 
  -7   5  10     3519.02     3313.44     53.73 o 
  -5   5  10      267.62      227.59     14.57 o 
  -3   5  10       82.69      104.22     12.46 o 
  -1   5  10     2576.82     2268.60     41.58 o 
   1   5  10       27.53       16.26     10.06 o 
   3   5  10       17.86       -4.97      7.24 o 
   5   5  10      546.02      502.45     23.44 o 
   7   5  10      612.95      552.93     25.81 o 
   9   5  10       48.52       39.53     13.93 o 
  11   5  10       17.31       -9.94     15.01 o 
  13   5  10       12.63       -5.98     14.19 o 
  15   5  10        0.03        1.75     29.69 o 
  17   5  10      133.44       73.71     38.75 o 
 -24   6  10       30.79       20.63     23.75 o 
 -22   6  10       16.03        4.58     11.74 o 
 -20   6  10        1.28       -7.55     10.93 o 
 -18   6  10       19.13        8.80     10.97 o 
 -16   6  10      118.80      117.15     16.15 o 
 -14   6  10      706.45      645.42     29.25 o 
 -12   6  10     1011.91      977.96     28.25 o 
 -10   6  10        6.52       11.81      9.01 o 
  -8   6  10      142.96      136.56     17.14 o 
  -6   6  10      481.51      424.10     21.81 o 
  -4   6  10     1268.74     1330.57     31.79 o 
  -2   6  10       65.96       44.84      9.34 o 
   0   6  10      637.81      671.83     24.14 o 
   2   6  10      444.00      433.78     21.61 o 
   4   6  10      945.63      909.51     28.03 o 
   6   6  10      163.66      135.21     16.04 o 
   8   6  10      351.65      391.42     37.20 o 
  10   6  10      329.22      351.24     25.46 o 
  12   6  10      553.53      621.83     52.58 o 
  14   6  10      223.77      202.34     36.84 o 
  16   6  10       49.87       11.49     30.00 o 
 -21   7  10       69.56       68.36     14.67 o 
 -19   7  10      145.93      141.89     20.63 o 
 -17   7  10       79.34       90.66     15.43 o 
 -15   7  10        0.15        6.40     10.98 o 
 -13   7  10      335.07      340.49     22.03 o 
 -11   7  10     1415.13     1393.38     45.48 o 
  -9   7  10       96.22      101.85     13.30 o 
  -7   7  10       31.88       20.06      9.81 o 
  -5   7  10      182.98      169.60     14.82 o 
  -3   7  10      346.17      359.20     17.94 o 
  -1   7  10      567.63      525.64     23.28 o 
   1   7  10      476.49      459.76     22.23 o 
   3   7  10      623.24      689.12     29.30 o 
   5   7  10       10.11       -2.61      9.24 o 
   7   7  10       87.03      114.00     24.02 o 
   9   7  10       53.54       34.00     14.64 o 
  11   7  10      274.99      287.68     26.25 o 
  13   7  10       48.33       25.61     45.94 o 
 -18   8  10      313.25      344.46     24.40 o 
 -16   8  10      499.20      467.28     26.82 o 
 -14   8  10      173.93      203.65     23.49 o 
 -12   8  10      532.78      503.79     27.42 o 
 -10   8  10       59.31       88.26     15.30 o 
  -8   8  10       12.05        0.93      9.37 o 
  -6   8  10        9.99        6.31      9.10 o 
  -4   8  10      384.64      427.00     22.85 o 
  -2   8  10      541.94      618.53     26.37 o 
   0   8  10      216.67      226.64     18.54 o 
   2   8  10      312.27      307.31     22.58 o 
   4   8  10      222.98      265.10     22.27 o 
   6   8  10      217.30      246.72     24.39 o 
   8   8  10       14.50       24.38     16.46 o 
  10   8  10      454.72      489.94     32.64 o 
  12   8  10      185.14      131.69     66.25 o 
 -15   9  10      194.68      240.79     30.80 o 
 -13   9  10      314.73      321.47     36.83 o 
 -11   9  10        2.45       -5.06     12.43 o 
  -9   9  10      146.28      152.04     19.58 o 
  -7   9  10      187.13      179.03     20.19 o 
  -5   9  10      301.52      296.04     21.38 o 
  -3   9  10      987.75     1083.09     55.61 o 
  -1   9  10       15.74        6.69     11.94 o 
   1   9  10      309.66      305.94     24.13 o 
   3   9  10      166.83      140.38     23.41 o 
   5   9  10      158.19      158.83     28.56 o 
   7   9  10       36.03       67.13     26.28 o 
   9   9  10        2.26      -11.74     15.50 o 
 -12  10  10      334.85      327.58     30.69 o 
 -10  10  10        0.03       -5.35     15.56 o 
  -8  10  10        3.32       34.25     17.14 o 
  -6  10  10       22.09       47.21     17.37 o 
  -4  10  10       69.64       30.73     15.23 o 
  -2  10  10       47.06       32.73     14.65 o 
   0  10  10      774.65      902.03     45.83 o 
   2  10  10      260.54      283.06     28.87 o 
   4  10  10       25.33       13.33     17.92 o 
 -27   1  11       16.21       20.00     13.30 o 
 -25   1  11      284.94      289.48     22.48 o 
 -23   1  11      166.14      146.55     17.74 o 
 -21   1  11       24.75       44.52     12.86 o 
 -19   1  11      209.96      200.49     17.17 o 
 -17   1  11        5.24       -1.80     10.06 o 
 -15   1  11      237.34      253.93     18.37 o 
 -13   1  11      386.05      352.49     31.03 o 
 -11   1  11       15.02       15.23     10.84 o 
  -9   1  11       44.22       41.04     11.21 o 
  -7   1  11      269.52      254.26     17.20 o 
  -5   1  11      679.14      717.41     32.83 o 
  -3   1  11      497.79      444.27     20.50 o 
  -1   1  11      827.13      849.42     21.75 o 
   1   1  11       94.91       71.78      9.56 o 
   3   1  11     2432.41     2468.75     32.89 o 
   5   1  11     2482.17     2397.11     35.36 o 
   7   1  11       36.26       19.36     10.39 o 
   9   1  11      311.90      322.71     23.62 o 
  11   1  11        1.71        6.57     13.08 o 
  13   1  11      224.59      239.45     25.10 o 
  15   1  11       24.72       58.60     18.91 o 
  17   1  11      151.19      136.06     17.73 o 
  19   1  11       41.20       27.85     19.75 o 
 -26   2  11      322.31      289.39     26.43 o 
 -24   2  11      230.54      193.53     19.83 o 
 -22   2  11      184.20      175.35     18.18 o 
 -20   2  11        3.56        4.33      9.60 o 
 -18   2  11      583.40      595.21     23.34 o 
 -16   2  11       14.75       16.70     10.17 o 
 -14   2  11        2.03        9.85     10.10 o 
 -12   2  11      156.05      168.23     16.47 o 
 -10   2  11     3290.42     3292.38     63.71 o 
  -8   2  11     4377.53     4249.61     75.13 o 
  -6   2  11      191.54      158.85     16.45 o 
  -4   2  11      993.77      886.52     22.83 o 
  -2   2  11     1492.59     1355.62     29.61 o 
   0   2  11     5724.11     5339.26     70.03 o 
   2   2  11     1908.58     1719.98     26.43 o 
   4   2  11      325.38      282.66     12.53 o 
   6   2  11     1404.89     1384.64     28.28 o 
   8   2  11     1995.42     1857.55     42.41 o 
  10   2  11      103.25      100.29     25.44 o 
  12   2  11        8.55        9.26     12.71 o 
  14   2  11     1093.21     1097.86     60.92 o 
  16   2  11       24.61       39.64     17.75 o 
  18   2  11      201.90      221.10     58.89 o 
 -25   3  11      210.90      192.20     20.18 o 
 -23   3  11        2.17        2.65     12.42 o 
 -21   3  11      181.42      192.04     16.67 o 
 -19   3  11       81.79       69.83     11.75 o 
 -17   3  11        1.50        3.52     10.48 o 
 -15   3  11     1106.17     1133.59     31.23 o 
 -13   3  11     2302.85     2232.68     51.16 o 
 -11   3  11      897.88      923.42     30.99 o 
  -9   3  11      338.06      295.58     19.67 o 
  -7   3  11      608.80      637.53     54.04 o 
  -5   3  11       33.14       26.25     11.16 o 
  -3   3  11      414.10      331.93     18.88 o 
  -1   3  11      989.71      995.15     30.05 o 
   1   3  11      987.46      950.61     23.57 o 
   3   3  11      594.32      659.54     17.10 o 
   5   3  11     2729.68     2514.59     40.68 o 
   7   3  11      628.08      643.12     23.01 o 
   9   3  11        8.87        2.77      8.81 o 
  11   3  11       18.44       33.52     13.65 o 
  13   3  11      345.11      307.62     40.34 o 
  15   3  11       96.70      123.34     23.26 o 
  17   3  11        0.19       -2.01     17.81 o 
 -26   4  11      119.42      109.13     27.20 o 
 -24   4  11     1464.48     1442.47     44.61 o 
 -22   4  11      587.09      660.09     30.52 o 
 -20   4  11       47.82       52.22     12.33 o 
 -18   4  11      413.31      420.27     21.80 o 
 -16   4  11     1339.46     1416.80     43.08 o 
 -14   4  11     1218.74     1190.21     34.73 o 
 -12   4  11      330.89      321.21     18.78 o 
 -10   4  11      123.54       94.28     13.78 o 
  -8   4  11     1707.05     1632.64     42.67 o 
  -6   4  11      510.19      528.48     24.32 o 
  -4   4  11        3.44        0.53      9.62 o 
  -2   4  11       11.26        7.65      9.89 o 
   0   4  11     1463.86     1406.01     38.41 o 
   2   4  11      988.36     1048.57     35.45 o 
   4   4  11     3486.14     3431.34     51.25 o 
   6   4  11      168.78      160.48     13.83 o 
   8   4  11       67.75       83.92     12.00 o 
  10   4  11      112.90      115.05     15.64 o 
  12   4  11        0.65       24.41     16.66 o 
  14   4  11     1262.37     1165.47     51.89 o 
  16   4  11      140.05      161.84     27.21 o 
 -23   5  11       35.82       39.67     15.31 o 
 -21   5  11       19.12       29.22     12.28 o 
 -19   5  11      287.22      319.36     21.20 o 
 -17   5  11      342.17      350.81     21.22 o 
 -15   5  11      289.88      299.16     19.79 o 
 -13   5  11      736.51      772.65     35.22 o 
 -11   5  11     2315.14     2294.31     44.19 o 
  -9   5  11     1347.38     1315.68     31.82 o 
  -7   5  11      149.82      108.71     14.03 o 
  -5   5  11        4.61        1.03      8.51 o 
  -3   5  11        2.27        1.14      7.90 o 
  -1   5  11     3153.42     2712.54     47.71 o 
   1   5  11     1218.64     1147.35     36.58 o 
   3   5  11      142.32      206.09     14.70 o 
   5   5  11      166.56      226.14     19.31 o 
   7   5  11      289.80      299.46     24.44 o 
   9   5  11      136.83      142.80     19.96 o 
  11   5  11       53.27       45.89     35.94 o 
  13   5  11        1.48      -12.37     18.44 o 
  15   5  11      265.04      284.52     39.43 o 
 -22   6  11       12.86       26.05     16.42 o 
 -20   6  11      438.79      439.32     27.88 o 
 -18   6  11      131.41      142.73     24.29 o 
 -16   6  11     2181.31     2302.48     51.89 o 
 -14   6  11     1229.17     1207.80     36.04 o 
 -12   6  11      992.93     1029.13     42.77 o 
 -10   6  11      108.13       87.75     12.52 o 
  -8   6  11       59.99      104.86     13.48 o 
  -6   6  11       82.85       83.34     12.08 o 
  -4   6  11      939.88      868.01     26.53 o 
  -2   6  11      299.79      338.90     17.19 o 
   0   6  11     1346.12     1299.57     33.69 o 
   2   6  11      550.78      580.46     30.44 o 
   4   6  11      509.24      460.45     24.72 o 
   6   6  11      255.92      281.44     21.61 o 
   8   6  11      151.95      181.30     21.44 o 
  10   6  11       12.02       21.26     13.89 o 
  12   6  11       29.76       13.24     21.29 o 
  14   6  11      213.00      216.59     37.99 o 
 -21   7  11      124.00      126.49     17.55 o 
 -19   7  11        1.10       -2.47     11.39 o 
 -17   7  11      707.31      684.18     32.67 o 
 -15   7  11      164.05      210.07     19.64 o 
 -13   7  11       66.40       93.87     15.41 o 
 -11   7  11       21.77       27.27     12.38 o 
  -9   7  11      342.39      312.22     19.57 o 
  -7   7  11      622.01      636.39     25.01 o 
  -5   7  11        1.31       -8.08      8.08 o 
  -3   7  11       43.29       38.76     11.04 o 
  -1   7  11      707.85      705.34     27.03 o 
   1   7  11      123.92      129.13     14.76 o 
   3   7  11      302.89      329.76     23.09 o 
   5   7  11      165.71      203.47     19.74 o 
   7   7  11        9.82       -9.69     11.23 o 
   9   7  11        9.35        4.11     14.33 o 
  11   7  11       33.49       15.46     17.31 o 
  13   7  11      254.98      311.09     53.13 o 
 -18   8  11        6.77        2.81     17.34 o 
 -16   8  11      142.01      161.72     19.50 o 
 -14   8  11       21.65       15.84     13.21 o 
 -12   8  11      548.35      524.04     28.43 o 
 -10   8  11      118.98      124.38     17.43 o 
  -8   8  11      262.12      314.66     19.39 o 
  -6   8  11     1096.48     1154.02     34.80 o 
  -4   8  11        2.76       -5.42     13.70 o 
  -2   8  11       79.79       69.39     13.72 o 
   0   8  11      167.43      155.87     17.20 o 
   2   8  11       89.05       62.99     15.16 o 
   4   8  11       22.76       12.79     12.94 o 
   6   8  11      390.63      457.85     48.72 o 
   8   8  11        3.48       25.11     16.01 o 
  10   8  11        1.71        0.58     29.41 o 
 -15   9  11       16.21       11.88     14.80 o 
 -13   9  11       23.16       23.21     14.24 o 
 -11   9  11      519.16      572.96     36.11 o 
  -9   9  11       10.25       27.07     14.75 o 
  -7   9  11      196.32      264.43     23.71 o 
  -5   9  11        1.89        1.11     11.27 o 
  -3   9  11       13.25       18.99     13.19 o 
  -1   9  11      879.77      960.84     59.15 o 
   1   9  11        0.80        8.95     13.36 o 
   3   9  11      399.86      406.44     28.29 o 
   5   9  11        5.38        1.84     14.94 o 
   7   9  11      123.59      171.14     26.21 o 
 -10  10  11      160.29      127.85     22.94 o 
  -8  10  11       79.65       53.25     18.54 o 
  -6  10  11      234.11      285.49     29.39 o 
  -4  10  11       25.40       26.99     16.13 o 
  -2  10  11       14.65       17.24     15.02 o 
   0  10  11        2.92        1.91     13.98 o 
 -26   0  12      238.61      232.99     31.34 o 
 -24   0  12      766.19      800.44     47.73 o 
 -22   0  12      186.83      155.83     26.51 o 
 -20   0  12     1588.14     1565.18     68.75 o 
 -18   0  12       16.07       10.89     17.81 o 
 -16   0  12      711.55      646.44     39.51 o 
 -14   0  12     2359.61     2157.10     77.82 o 
 -12   0  12      292.57      284.26     26.96 o 
 -10   0  12     5109.62     5152.34    174.38 o 
  -8   0  12     2479.02     2435.41     53.43 o 
  -6   0  12       53.48       47.77     12.03 o 
  -4   0  12     1474.16     1396.69     40.32 o 
  -2   0  12     1281.37     1345.20     39.94 o 
   0   0  12     4917.27     4716.75     90.84 o 
   2   0  12      101.70       92.82     14.29 o 
   4   0  12       22.77       13.09      9.83 o 
   6   0  12     2318.47     2384.51     61.61 o 
   8   0  12      338.86      342.96     34.20 o 
  10   0  12     1701.78     1668.82     69.76 o 
  12   0  12      502.67      570.65     66.88 o 
  14   0  12        0.00        0.63     35.63 o 
  16   0  12      325.79      327.29     34.07 o 
  18   0  12      976.08     1001.44     56.88 o 
 -27   1  12       97.81       89.90     17.22 o 
 -25   1  12     1080.91     1103.31     39.11 o 
 -23   1  12      420.96      381.09     25.05 o 
 -21   1  12      226.91      252.94     18.08 o 
 -19   1  12       42.22       33.97     12.91 o 
 -17   1  12      548.39      464.93     24.44 o 
 -15   1  12        0.50       -9.11      9.11 o 
 -13   1  12     2455.70     2410.25     53.35 o 
 -11   1  12      457.65      434.82     25.62 o 
  -9   1  12     4951.20     4672.47     81.91 o 
  -7   1  12       20.05       25.69     11.29 o 
  -5   1  12        3.48       -3.18      7.12 o 
  -3   1  12     1537.14     1544.05     30.13 o 
  -1   1  12     1447.06     1480.89     34.61 o 
   1   1  12      199.19      211.55     13.83 o 
   3   1  12      996.86     1013.95     28.06 o 
   5   1  12    11175.95    10699.11    119.76 o 
   7   1  12      520.89      530.82     20.86 o 
   9   1  12      306.14      274.42     22.90 o 
  11   1  12        6.07       16.68     12.87 o 
  13   1  12        2.93       20.71     15.39 o 
  15   1  12      129.17      119.06     22.35 o 
  17   1  12        8.09       13.79     12.94 o 
 -26   2  12      168.67      156.43     19.85 o 
 -24   2  12     1543.42     1595.59     56.20 o 
 -22   2  12      135.96      142.43     17.71 o 
 -20   2  12        3.28        4.26      9.94 o 
 -18   2  12      253.79      275.32     18.47 o 
 -16   2  12      253.30      199.48     18.63 o 
 -14   2  12       38.46       21.97     11.57 o 
 -12   2  12      250.72      252.56     22.82 o 
 -10   2  12     2611.81     2669.32     56.90 o 
  -8   2  12     5821.25     5755.72     96.03 o 
  -6   2  12      769.01      748.97     27.60 o 
  -4   2  12        6.16        3.02      9.36 o 
  -2   2  12      256.60      275.78     13.86 o 
   0   2  12      279.86      278.66     14.91 o 
   2   2  12       34.66       26.90      7.66 o 
   4   2  12      683.10      644.33     19.84 o 
   6   2  12     1485.32     1489.49     33.50 o 
   8   2  12       82.07       44.21     12.50 o 
  10   2  12      406.84      403.64     29.14 o 
  12   2  12      256.22      243.48     23.64 o 
  14   2  12       39.36        9.42     16.70 o 
  16   2  12       84.84       24.83     18.75 o 
 -25   3  12      264.24      309.71     24.43 o 
 -23   3  12      263.74      316.88     24.54 o 
 -21   3  12      441.65      422.64     22.64 o 
 -19   3  12      348.63      362.80     20.98 o 
 -17   3  12       52.83       40.36     11.33 o 
 -15   3  12      562.76      587.54     28.08 o 
 -13   3  12      206.92      200.80     18.51 o 
 -11   3  12      446.55      464.44     25.71 o 
  -9   3  12     1358.36     1299.93     37.65 o 
  -7   3  12      520.18      477.62     23.58 o 
  -5   3  12       36.98       34.51     11.14 o 
  -3   3  12      556.18      644.08     25.33 o 
  -1   3  12       46.79       50.35     11.16 o 
   1   3  12      219.22      212.19     12.35 o 
   3   3  12      158.82      130.42     11.60 o 
   5   3  12      149.22      182.70     16.77 o 
   7   3  12     1414.57     1393.96     37.59 o 
   9   3  12      463.47      460.38     21.51 o 
  11   3  12       38.16       53.72     16.36 o 
  13   3  12       53.05       79.66     20.76 o 
  15   3  12       19.38       17.06     17.91 o 
  17   3  12      394.80      438.58     49.01 o 
 -24   4  12      497.40      507.58     29.57 o 
 -22   4  12      174.57      136.38     16.55 o 
 -20   4  12      674.02      721.17     33.70 o 
 -18   4  12        4.97        5.75     10.13 o 
 -16   4  12       33.18        7.47     12.57 o 
 -14   4  12      181.39      177.74     16.53 o 
 -12   4  12       47.18       27.27     12.23 o 
 -10   4  12      521.33      470.10     31.67 o 
  -8   4  12      591.08      595.33     33.29 o 
  -6   4  12        0.70        7.58     10.10 o 
  -4   4  12        4.84        2.15      9.68 o 
  -2   4  12      466.91      445.40     22.46 o 
   0   4  12       65.04        9.56     10.86 o 
   2   4  12       14.41        6.15     10.43 o 
   4   4  12       38.47       32.78      9.49 o 
   6   4  12      444.26      394.67     24.72 o 
   8   4  12       22.32       12.64      9.53 o 
  10   4  12        0.70        4.07     13.17 o 
  12   4  12       85.37      111.91     23.07 o 
  14   4  12        1.10       -1.76     16.13 o 
  16   4  12        0.55       11.54     21.43 o 
 -23   5  12      117.00      102.77     18.33 o 
 -21   5  12        0.11       15.13     11.84 o 
 -19   5  12      147.15      159.91     17.51 o 
 -17   5  12      290.18      277.14     20.24 o 
 -15   5  12      226.50      230.82     18.85 o 
 -13   5  12      389.22      426.77     20.92 o 
 -11   5  12      266.43      265.72     17.31 o 
  -9   5  12       35.23       29.48     10.04 o 
  -7   5  12       17.76        8.00      9.88 o 
  -5   5  12       83.58      163.17     15.52 o 
  -3   5  12      178.06      127.86     14.42 o 
  -1   5  12       56.56       38.70     12.03 o 
   1   5  12      125.75      110.94     15.66 o 
   3   5  12        2.74       19.20      9.53 o 
   5   5  12        5.53       -0.35     12.79 o 
   7   5  12        8.71       16.77     14.28 o 
   9   5  12      341.11      391.77     30.58 o 
  11   5  12       97.42       67.60     25.63 o 
  13   5  12        0.39      -18.45     20.02 o 
  15   5  12        0.01       16.41     23.32 o 
 -22   6  12      188.65      195.67     20.24 o 
 -20   6  12       97.72      112.35     16.95 o 
 -18   6  12       16.95        8.35     12.06 o 
 -16   6  12        6.23        9.87     11.89 o 
 -14   6  12       10.71       22.03     12.30 o 
 -12   6  12        7.94        3.43      9.34 o 
 -10   6  12       37.95       33.82     10.75 o 
  -8   6  12      338.95      291.55     18.45 o 
  -6   6  12     2766.36     2695.57     50.59 o 
  -4   6  12       22.66       10.96      9.59 o 
  -2   6  12      159.72      173.32     15.89 o 
   0   6  12       18.39       21.75     10.40 o 
   2   6  12        1.45        9.27     10.94 o 
   4   6  12      291.52      277.93     23.29 o 
   6   6  12       48.33       46.23     14.37 o 
   8   6  12      396.50      454.77     26.99 o 
  10   6  12      412.45      412.90     30.38 o 
  12   6  12        3.50        8.06     20.24 o 
 -19   7  12      236.75      238.10     24.50 o 
 -17   7  12      108.98      130.10     18.01 o 
 -15   7  12       23.07       14.62     13.32 o 
 -13   7  12        0.02       -2.95     11.04 o 
 -11   7  12      203.65      176.10     18.61 o 
  -9   7  12      295.66      352.80     21.10 o 
  -7   7  12      592.67      653.55     26.24 o 
  -5   7  12      473.93      554.16     25.54 o 
  -3   7  12        0.09        2.77     10.23 o 
  -1   7  12       12.52        7.37     10.74 o 
   1   7  12       52.57       60.64     14.49 o 
   3   7  12      212.41      220.82     25.23 o 
   5   7  12       13.18       23.82     17.48 o 
   7   7  12       25.12       25.56     13.20 o 
   9   7  12      559.42      559.70     33.79 o 
  11   7  12        8.95      -14.10     35.63 o 
 -18   8  12       27.76        8.06     13.35 o 
 -16   8  12        1.08        0.94     13.31 o 
 -14   8  12        0.65      -10.21     12.98 o 
 -12   8  12      330.41      343.11     25.26 o 
 -10   8  12      371.13      417.60     26.68 o 
  -8   8  12      271.42      253.69     20.85 o 
  -6   8  12      389.84      364.39     28.14 o 
  -4   8  12      143.41      160.11     17.96 o 
  -2   8  12       28.56       29.26     12.86 o 
   0   8  12        2.95       11.22     12.45 o 
   2   8  12        0.66       -7.49     12.89 o 
   4   8  12       27.77       41.64     19.58 o 
   6   8  12      267.24      285.21     27.03 o 
   8   8  12     1628.44     1651.32     60.26 o 
 -13   9  12      334.50      374.99     31.30 o 
 -11   9  12       41.51       15.29     15.16 o 
  -9   9  12        0.87      -13.11     13.11 o 
  -7   9  12      803.74      794.84     36.17 o 
  -5   9  12      620.68      689.45     30.91 o 
  -3   9  12       74.38      120.64     17.57 o 
  -1   9  12      117.37      110.73     19.21 o 
   1   9  12      148.18      155.85     21.84 o 
   3   9  12      545.45      594.37     36.27 o 
   5   9  12       34.14        8.33     15.14 o 
 -25   1  13       26.34       20.25     13.51 o 
 -23   1  13      247.80      285.25     23.74 o 
 -21   1  13      200.97      205.41     21.34 o 
 -19   1  13        0.97        0.37     11.65 o 
 -17   1  13        0.31       -9.69     10.59 o 
 -15   1  13       61.66       77.11     16.51 o 
 -13   1  13       16.06        7.17     10.74 o 
 -11   1  13     1161.59     1117.58     35.14 o 
  -9   1  13      228.23      218.34     21.47 o 
  -7   1  13     3167.15     3086.91     45.73 o 
  -5   1  13     1609.21     1626.95     31.24 o 
  -3   1  13      104.88       99.51     10.39 o 
  -1   1  13      961.90      825.11     22.53 o 
   1   1  13       85.18       95.20     10.54 o 
   3   1  13      557.14      554.18     18.82 o 
   5   1  13       21.58       11.60      9.68 o 
   7   1  13       91.17       66.62     13.55 o 
   9   1  13       79.38       99.62     17.54 o 
  11   1  13      740.41      661.76     33.63 o 
  13   1  13      195.92      175.06     25.02 o 
  15   1  13       40.04       14.08     16.90 o 
 -26   2  13        1.15       12.26     12.92 o 
 -24   2  13       50.36       37.48     14.76 o 
 -22   2  13      311.56      327.86     24.84 o 
 -20   2  13     1259.81     1312.20     57.54 o 
 -18   2  13     1160.31     1127.92     39.62 o 
 -16   2  13      181.80      157.56     17.85 o 
 -14   2  13      987.34      918.71     33.23 o 
 -12   2  13      436.85      393.16     24.09 o 
 -10   2  13       35.23       35.24     12.04 o 
  -8   2  13        5.61       14.36     10.85 o 
  -6   2  13      623.11      540.68     30.21 o 
  -4   2  13     1648.65     1526.75     31.93 o 
  -2   2  13     5198.64     4845.90     66.83 o 
   0   2  13        3.30        6.96      7.50 o 
   2   2  13      152.97      159.25     14.35 o 
   4   2  13       91.63       65.53     11.57 o 
   6   2  13      576.70      586.65     25.65 o 
   8   2  13      154.44      167.07     19.97 o 
  10   2  13      534.55      542.53     30.87 o 
  12   2  13       41.79       30.12     17.77 o 
  14   2  13       34.18       51.13     19.71 o 
  16   2  13        5.43       10.20     17.63 o 
 -25   3  13      142.98      158.21     20.03 o 
 -23   3  13     1162.02     1196.18     42.19 o 
 -21   3  13      343.52      353.83     28.99 o 
 -19   3  13       33.26       36.10     12.21 o 
 -17   3  13      109.26      113.03     26.05 o 
 -15   3  13      347.06      347.99     23.93 o 
 -13   3  13       13.40       18.03     11.80 o 
 -11   3  13      379.43      307.19     21.93 o 
  -9   3  13     1479.84     1419.39     40.73 o 
  -7   3  13     1888.72     1826.43     46.41 o 
  -5   3  13     2098.97     1965.62     47.62 o 
  -3   3  13     1330.28     1295.48     36.94 o 
  -1   3  13       33.52       22.50      9.59 o 
   1   3  13      597.78      534.61     24.36 o 
   3   3  13      226.15      193.11     14.72 o 
   5   3  13       73.07       80.92     18.97 o 
   7   3  13        2.13       18.89     11.63 o 
   9   3  13     1439.54     1484.41     41.30 o 
  11   3  13     1008.08     1004.62     65.32 o 
  13   3  13      188.65      209.86     27.76 o 
  15   3  13      122.46       96.39     25.75 o 
 -24   4  13        0.53        1.45     14.09 o 
 -22   4  13      232.13      208.88     19.72 o 
 -20   4  13      416.01      445.69     24.48 o 
 -18   4  13     1722.43     1725.07     44.17 o 
 -16   4  13      775.21      835.94     30.56 o 
 -14   4  13      137.63      122.75     15.31 o 
 -12   4  13      226.61      210.06     26.16 o 
 -10   4  13      128.27      123.66     16.74 o 
  -8   4  13      988.23      908.88     33.09 o 
  -6   4  13      946.35      960.95     46.74 o 
  -4   4  13     1228.07     1215.05     37.29 o 
  -2   4  13      352.61      321.32     23.91 o 
   0   4  13      143.92      167.86     33.48 o 
   2   4  13      117.27       93.59     15.04 o 
   4   4  13     1018.26     1015.23     33.32 o 
   6   4  13      631.99      617.31     26.99 o 
   8   4  13       41.65       31.27     12.49 o 
  10   4  13      254.97      315.28     27.13 o 
  12   4  13      315.89      364.70     33.73 o 
  14   4  13      469.33      439.69     51.49 o 
 -23   5  13      229.39      231.79     23.66 o 
 -21   5  13      245.68      222.03     28.52 o 
 -19   5  13      637.83      686.11     30.05 o 
 -17   5  13      624.37      678.50     36.10 o 
 -15   5  13        1.50        2.36     10.74 o 
 -13   5  13        7.93       21.85     10.24 o 
 -11   5  13      449.19      464.32     22.00 o 
  -9   5  13     1363.55     1397.10     38.71 o 
  -7   5  13      216.23      256.17     23.95 o 
  -5   5  13       48.08       69.34     13.01 o 
  -3   5  13     1360.64     1202.76     34.47 o 
  -1   5  13      366.91      387.65     23.31 o 
   1   5  13       99.72      122.12     16.60 o 
   3   5  13        2.40       18.74     11.95 o 
   5   5  13      300.69      243.59     37.39 o 
   7   5  13      720.37      690.31     46.46 o 
   9   5  13     1440.49     1351.23     57.46 o 
  11   5  13        0.17      -14.58     14.58 o 
  13   5  13      155.42      195.57     35.29 o 
 -22   6  13      247.17      265.33     70.63 o 
 -20   6  13        0.48      -11.23     11.23 o 
 -18   6  13      486.82      550.75     31.20 o 
 -16   6  13      116.54      125.84     17.25 o 
 -14   6  13        1.83        2.24     11.61 o 
 -12   6  13       56.20       51.15     13.30 o 
 -10   6  13      419.07      382.51     28.28 o 
  -8   6  13      164.12      164.78     16.00 o 
  -6   6  13      232.93      245.53     18.04 o 
  -4   6  13     1107.21     1040.46     34.43 o 
  -2   6  13     1071.24     1004.64     31.55 o 
   0   6  13       26.63        8.75     11.88 o 
   2   6  13       44.20        8.24     15.66 o 
   4   6  13      678.30      787.26     43.03 o 
   6   6  13       14.59       31.07     16.33 o 
   8   6  13      391.99      352.27     25.69 o 
  10   6  13       66.98      104.43     20.68 o 
 -19   7  13       69.02       88.30     16.73 o 
 -17   7  13     1053.51     1087.71     39.10 o 
 -15   7  13       59.34       29.57     25.23 o 
 -13   7  13       41.68       27.47     13.23 o 
 -11   7  13      325.41      314.35     23.73 o 
  -9   7  13       41.78       43.16     12.80 o 
  -7   7  13      723.45      788.60     32.94 o 
  -5   7  13       40.53       62.37     13.44 o 
  -3   7  13      275.44      296.38     21.31 o 
  -1   7  13      156.40      186.55     18.01 o 
   1   7  13       13.52       17.15     12.70 o 
   3   7  13       18.68       16.43     14.20 o 
   5   7  13       39.71       12.85     13.04 o 
   7   7  13        2.79        8.36     14.10 o 
   9   7  13       86.83      122.07     22.53 o 
 -16   8  13      269.99      256.81     24.45 o 
 -14   8  13      282.44      341.23     26.02 o 
 -12   8  13       51.68       40.35     15.32 o 
 -10   8  13        8.39      -14.01     14.01 o 
  -8   8  13      141.02      147.27     20.27 o 
  -6   8  13        2.32      -10.86     10.86 o 
  -4   8  13       27.68      -11.89     11.89 o 
  -2   8  13      418.21      385.83     26.71 o 
   0   8  13      393.51      342.62     35.14 o 
   2   8  13       51.39       65.00     20.84 o 
   4   8  13        1.49        9.09     14.38 o 
   6   8  13       34.18       35.41     16.58 o 
 -11   9  13        0.92        6.64     14.03 o 
  -9   9  13       97.43      127.25     19.74 o 
  -7   9  13       27.25       19.25     14.88 o 
  -5   9  13        3.70       14.32     14.93 o 
  -3   9  13      880.17      963.82     39.58 o 
  -1   9  13      204.56      291.07     26.05 o 
   1   9  13      869.58      946.89     44.49 o 
 -26   0  14        7.27       19.28     18.91 o 
 -24   0  14      349.27      409.50     40.21 o 
 -22   0  14     1008.53     1000.85    119.38 o 
 -20   0  14        1.38       36.56     19.45 o 
 -18   0  14      175.31      165.98     26.74 o 
 -16   0  14      959.86      945.42     49.49 o 
 -14   0  14     1329.26     1345.81     57.45 o 
 -12   0  14     1372.04     1235.16     54.11 o 
 -10   0  14        0.00        0.60     15.01 o 
  -8   0  14     7255.78     7180.06    127.21 o 
  -6   0  14      330.80      347.64     33.03 o 
  -4   0  14      556.52      546.26     26.78 o 
  -2   0  14     1509.69     1488.24     44.54 o 
   0   0  14     1786.89     1858.33     56.98 o 
   2   0  14      340.69      381.44     31.58 o 
   4   0  14      593.54      604.48     33.46 o 
   6   0  14      729.54      660.80     74.07 o 
   8   0  14      930.28      921.81     53.19 o 
  10   0  14      496.21      423.93     41.07 o 
  12   0  14       80.62      116.31     35.31 o 
  14   0  14      116.99      138.76     49.38 o 
 -25   1  14      228.76      258.87     24.70 o 
 -23   1  14      907.30      896.04     37.72 o 
 -21   1  14      428.71      431.87     23.85 o 
 -19   1  14      289.91      281.20     23.26 o 
 -17   1  14      421.27      430.39     26.01 o 
 -15   1  14      860.71      804.46     48.70 o 
 -13   1  14       41.08       32.69     12.57 o 
 -11   1  14     2199.06     2066.89     51.16 o 
  -9   1  14      808.99      828.25     26.10 o 
  -7   1  14     1550.37     1606.08     37.46 o 
  -5   1  14      980.65     1005.87     24.49 o 
  -3   1  14     1316.40     1265.00     29.82 o 
  -1   1  14        7.55       12.12      8.24 o 
   1   1  14      973.81     1008.58     26.07 o 
   3   1  14      649.17      595.61     24.22 o 
   5   1  14        0.49       -4.40      9.25 o 
   7   1  14     1300.90     1357.49     44.97 o 
   9   1  14       88.42      103.86     18.94 o 
  11   1  14      287.01      285.99     26.07 o 
  13   1  14       66.15       49.12     28.05 o 
  15   1  14      184.40      131.67     30.89 o 
 -24   2  14        2.13       -6.83     12.87 o 
 -22   2  14      203.45      253.96     23.96 o 
 -20   2  14      311.58      351.19     32.43 o 
 -18   2  14     1134.07     1190.49     40.75 o 
 -16   2  14      895.15      818.11     66.76 o 
 -14   2  14        1.49        3.84     13.78 o 
 -12   2  14       14.16        2.16     11.29 o 
 -10   2  14       79.82       81.91     14.68 o 
  -8   2  14     1308.72     1194.77     37.58 o 
  -6   2  14       88.76       88.35     12.83 o 
  -4   2  14     1058.99     1103.97     26.16 o 
  -2   2  14       11.09       17.20      8.17 o 
   0   2  14      560.93      597.22     21.57 o 
   2   2  14      778.63      735.01     24.36 o 
   4   2  14      427.60      418.55     21.20 o 
   6   2  14      272.35      265.37     20.06 o 
   8   2  14      565.98      635.04     32.61 o 
  10   2  14      121.11      131.23     32.21 o 
  12   2  14      310.72      331.83     28.01 o 
  14   2  14      234.19      247.20     29.97 o 
 -23   3  14      644.62      610.29     33.33 o 
 -21   3  14       77.09       95.51     15.63 o 
 -19   3  14       66.67       92.64     15.04 o 
 -17   3  14       10.76       22.10     11.72 o 
 -15   3  14        2.81       12.15     12.74 o 
 -13   3  14      277.88      339.85     24.17 o 
 -11   3  14      792.27      818.75     32.84 o 
  -9   3  14      507.60      510.57     27.01 o 
  -7   3  14       50.64       48.66     13.32 o 
  -5   3  14       48.76       64.60     13.03 o 
  -3   3  14     1251.21     1163.46     37.72 o 
  -1   3  14      834.75      787.62     31.05 o 
   1   3  14       59.71       58.10     11.02 o 
   3   3  14      484.41      471.66     21.19 o 
   5   3  14       60.49       82.80     14.47 o 
   7   3  14      340.01      366.60     22.88 o 
   9   3  14       64.94       97.27     16.13 o 
  11   3  14       33.92       23.09     15.89 o 
  13   3  14       46.94       64.54     22.06 o 
 -24   4  14        8.09      -12.75     12.75 o 
 -22   4  14       12.08       12.54     12.37 o 
 -20   4  14      151.91      173.21     19.15 o 
 -18   4  14       96.18      101.89     15.78 o 
 -16   4  14       81.07       84.60     17.29 o 
 -14   4  14       75.54       74.01     13.88 o 
 -12   4  14        1.52       19.20     13.17 o 
 -10   4  14       60.80       58.74     14.75 o 
  -8   4  14       43.54       41.35     13.37 o 
  -6   4  14      112.25      114.73     16.05 o 
  -4   4  14      131.74      129.97     16.76 o 
  -2   4  14       32.17       17.01     13.79 o 
   0   4  14       14.17        6.88     11.30 o 
   2   4  14       22.04       23.90     11.55 o 
   4   4  14        0.24      -13.15     13.15 o 
   6   4  14      146.34      119.15     19.45 o 
   8   4  14       15.90      -18.61     19.77 o 
  10   4  14       61.98       57.48     17.19 o 
  12   4  14      406.94      353.08     43.11 o 
 -21   5  14        0.04        2.94     12.14 o 
 -19   5  14        0.79       -7.97     11.46 o 
 -17   5  14        0.65       -0.89     11.40 o 
 -15   5  14      192.33      194.12     19.26 o 
 -13   5  14      267.22      280.15     19.65 o 
 -11   5  14        1.09        0.46      9.50 o 
  -9   5  14        7.10       -2.03     10.57 o 
  -7   5  14        0.91        5.48     11.86 o 
  -5   5  14        4.55       -9.64      9.64 o 
  -3   5  14       80.24      105.24     18.13 o 
  -1   5  14       65.74       53.35     13.67 o 
   1   5  14       36.36       31.75     13.26 o 
   3   5  14        5.25       22.89     15.16 o 
   5   5  14       20.62        1.47     13.84 o 
   7   5  14      367.26      353.00     29.23 o 
   9   5  14       35.53       33.18     19.54 o 
  11   5  14      223.73      178.48     30.56 o 
 -20   6  14       50.43       21.64     14.18 o 
 -18   6  14      508.56      490.23     28.53 o 
 -16   6  14      206.64      229.31     21.77 o 
 -14   6  14       85.16       64.27     15.58 o 
 -12   6  14      271.46      270.70     22.18 o 
 -10   6  14       20.48       21.20     11.06 o 
  -8   6  14      550.75      553.56     24.98 o 
  -6   6  14       18.15       19.76     12.35 o 
  -4   6  14      855.67      865.23     30.83 o 
  -2   6  14       80.00       96.49     16.57 o 
   0   6  14      405.88      479.27     41.95 o 
   2   6  14        6.68       14.00     17.08 o 
   4   6  14      233.48      280.90     27.27 o 
   6   6  14        0.30       21.71     17.16 o 
   8   6  14      319.09      307.39     28.70 o 
  10   6  14       36.58       30.50     17.09 o 
 -17   7  14      239.72      255.77     23.72 o 
 -15   7  14       28.06       34.31     14.56 o 
 -13   7  14      152.37      151.40     19.69 o 
 -11   7  14        0.28       16.31     13.09 o 
  -9   7  14       10.28       14.86     13.27 o 
  -7   7  14        1.65       -1.89     12.47 o 
  -5   7  14      510.77      469.65     25.61 o 
  -3   7  14       98.05       57.58     14.55 o 
  -1   7  14       79.08       71.44     16.11 o 
   1   7  14      379.29      507.51     30.05 o 
   3   7  14       37.65       61.98     18.15 o 
   5   7  14      146.27      145.07     28.07 o 
   7   7  14        7.43       33.35     15.57 o 
 -14   8  14       81.28       83.63     18.20 o 
 -12   8  14       72.79       75.99     19.35 o 
 -10   8  14        0.68       -8.03     14.34 o 
  -8   8  14      176.27      160.06     20.91 o 
  -6   8  14      119.99       90.51     16.79 o 
  -4   8  14     1245.39     1282.58     40.19 o 
  -2   8  14      937.28      990.10     40.87 o 
   0   8  14      219.47      259.86     24.36 o 
   2   8  14      269.91      279.46     31.12 o 
   4   8  14      443.40      487.45     55.01 o 
  -7   9  14        9.86        9.52     15.21 o 
  -5   9  14       96.01       67.14     20.53 o 
  -3   9  14       14.48       -9.41     17.24 o 
 -25   1  15       74.30       56.55     17.84 o 
 -23   1  15      236.51      278.24     25.93 o 
 -21   1  15        8.08       21.66     14.10 o 
 -19   1  15       15.57       31.85     14.56 o 
 -17   1  15     1367.33     1353.09     46.28 o 
 -15   1  15      382.22      365.30     24.96 o 
 -13   1  15      227.81      210.91     20.53 o 
 -11   1  15      300.26      310.29     22.94 o 
  -9   1  15      186.71      172.98     18.94 o 
  -7   1  15      505.51      428.91     20.57 o 
  -5   1  15       55.53       52.20     11.27 o 
  -3   1  15      528.97      507.61     19.43 o 
  -1   1  15       82.25       84.02     13.28 o 
   1   1  15      299.35      282.43     20.69 o 
   3   1  15      234.96      240.92     19.10 o 
   5   1  15       20.47       21.06     12.56 o 
   7   1  15       64.88       42.59     16.56 o 
   9   1  15       78.46       58.81     17.57 o 
  11   1  15       15.63        3.26     14.84 o 
  13   1  15       28.75       19.66     16.79 o 
 -24   2  15       20.73       28.12     15.65 o 
 -22   2  15      167.73      175.90     22.15 o 
 -20   2  15       82.22       88.09     15.78 o 
 -18   2  15       14.41       35.42     14.95 o 
 -16   2  15      113.81      103.60     17.55 o 
 -14   2  15      357.51      323.09     24.37 o 
 -12   2  15     1420.38     1279.59     41.49 o 
 -10   2  15      634.71      595.67     29.08 o 
  -8   2  15      397.76      361.48     20.38 o 
  -6   2  15        9.21       32.59     11.11 o 
  -4   2  15       84.00       81.99     12.70 o 
  -2   2  15     1021.91     1043.71     27.72 o 
   0   2  15      548.46      646.72     34.39 o 
   2   2  15       11.56       30.97     12.09 o 
   4   2  15       14.59       14.88     20.08 o 
   6   2  15       32.03        8.71     18.85 o 
   8   2  15       69.50       62.77     17.27 o 
  10   2  15        4.99       19.43     16.50 o 
  12   2  15       39.52       26.90     15.42 o 
 -23   3  15      351.26      363.96     28.71 o 
 -21   3  15        8.19        1.29     12.42 o 
 -19   3  15       52.40       59.17     14.71 o 
 -17   3  15     2312.24     2380.76     61.57 o 
 -15   3  15      614.14      618.53     33.56 o 
 -13   3  15      237.02      290.79     35.27 o 
 -11   3  15        4.25        4.81     12.18 o 
  -9   3  15        0.92       20.47     12.45 o 
  -7   3  15      111.21      106.75     19.13 o 
  -5   3  15      227.48      166.59     18.65 o 
  -3   3  15      713.21      650.58     25.88 o 
  -1   3  15     1299.36     1316.24     46.19 o 
   1   3  15     1158.95     1107.18     41.28 o 
   3   3  15       31.06       55.26     13.55 o 
   5   3  15        9.61        9.93     12.17 o 
   7   3  15       15.72        4.07     15.02 o 
   9   3  15      153.53      142.25     21.45 o 
  11   3  15       45.85       52.31     23.87 o 
 -22   4  15      191.06      199.69     21.10 o 
 -20   4  15       49.20       40.06     14.12 o 
 -18   4  15      129.99      151.50     18.43 o 
 -16   4  15      789.86      839.72     32.71 o 
 -14   4  15      599.17      637.44     33.12 o 
 -12   4  15      587.10      548.49     32.12 o 
 -10   4  15      174.11      170.02     20.34 o 
  -8   4  15      149.12      186.90     21.65 o 
  -6   4  15      129.09      177.06     19.16 o 
  -4   4  15      755.37      731.70     50.58 o 
  -2   4  15       69.66       80.66     16.90 o 
   0   4  15      400.83      417.22     24.52 o 
   2   4  15      921.77     1036.43     43.93 o 
   4   4  15      710.36      722.39     31.11 o 
   6   4  15       55.11       70.03     17.99 o 
   8   4  15      149.24      197.16     28.60 o 
  10   4  15      126.28       87.19     23.62 o 
 -21   5  15       33.67       23.53     15.00 o 
 -19   5  15      129.46      142.08     19.25 o 
 -17   5  15      785.35      870.88     35.04 o 
 -15   5  15        8.02        4.48     12.19 o 
 -13   5  15      611.32      623.82     27.22 o 
 -11   5  15      643.27      632.59     26.98 o 
  -9   5  15       98.96       88.32     16.98 o 
  -7   5  15       18.34       27.77     13.48 o 
  -5   5  15      356.43      413.13     28.25 o 
  -3   5  15      414.34      491.21     30.28 o 
  -1   5  15     1315.05     1280.79     40.03 o 
   1   5  15      219.86      235.37     24.62 o 
   3   5  15        1.27       -6.14     14.62 o 
   5   5  15      442.14      508.20     34.82 o 
   7   5  15      129.77      172.93     28.50 o 
   9   5  15      265.20      265.20     32.84 o 
 -18   6  15       37.34       44.32     16.46 o 
 -16   6  15      522.73      503.21     30.01 o 
 -14   6  15      470.70      481.78     28.41 o 
 -12   6  15     1147.02     1176.86     39.13 o 
 -10   6  15      115.62      128.17     16.12 o 
  -8   6  15       23.97       18.03     13.83 o 
  -6   6  15      268.78      292.35     23.42 o 
  -4   6  15        2.16        5.68     13.20 o 
  -2   6  15       76.93       76.87     16.68 o 
   0   6  15      478.11      473.13     32.21 o 
   2   6  15      113.44      115.42     22.02 o 
   4   6  15       99.98      106.18     28.69 o 
   6   6  15      225.59      254.84     28.08 o 
   8   6  15       14.52       -9.95     18.28 o 
 -17   7  15      407.20      358.14     57.50 o 
 -15   7  15      127.21      131.68     19.88 o 
 -13   7  15        0.80        8.29     13.97 o 
 -11   7  15        0.29        3.01     15.19 o 
  -9   7  15        0.71        8.30     13.68 o 
  -7   7  15      161.64      186.31     23.82 o 
  -5   7  15      184.13      183.21     19.47 o 
  -3   7  15        7.26        2.05     14.13 o 
  -1   7  15      502.89      447.19     29.60 o 
   1   7  15      109.44      118.86     20.82 o 
   3   7  15      268.34      322.37     41.58 o 
   5   7  15        2.96       -8.05     18.45 o 
 -12   8  15       15.03       23.02     18.67 o 
 -10   8  15        1.61       -2.23     16.08 o 
  -8   8  15      100.46      104.99     19.97 o 
  -6   8  15        0.35        2.40     14.13 o 
  -4   8  15       52.17       82.28     18.85 o 
  -2   8  15     1212.34     1330.08     57.57 o 
   0   8  15       47.65       77.60     20.43 o 
 -24   0  16     1861.93     1737.98     78.65 o 
 -22   0  16       11.18       -0.90     19.65 o 
 -20   0  16        3.44       12.76     32.81 o 
 -18   0  16      763.24      795.95     51.89 o 
 -16   0  16      152.98      166.39     37.81 o 
 -14   0  16       12.60        1.86     16.57 o 
 -12   0  16      892.36      898.72     61.88 o 
 -10   0  16     3020.82     2995.26     94.71 o 
  -8   0  16       67.38       98.12     23.22 o 
  -6   0  16        0.52       20.16     16.64 o 
  -4   0  16      279.84      311.33     31.84 o 
  -2   0  16      250.13      251.32     22.74 o 
   0   0  16      472.70      479.63     65.32 o 
   2   0  16      875.84      915.05     48.47 o 
   4   0  16      679.01      677.18     47.23 o 
   6   0  16     1178.70     1126.54     62.19 o 
   8   0  16      268.24      333.88     39.78 o 
  10   0  16        2.50       -1.63     21.71 o 
 -23   1  16       41.73       26.64     17.41 o 
 -21   1  16       20.75       10.26     15.24 o 
 -19   1  16       77.22       58.15     16.91 o 
 -17   1  16      201.07      249.74     23.44 o 
 -15   1  16       39.45       37.64     14.95 o 
 -13   1  16      542.20      520.49     29.08 o 
 -11   1  16     1243.83     1279.46     67.22 o 
  -9   1  16     2413.06     2410.61     58.70 o 
  -7   1  16        1.24       -6.16     11.64 o 
  -5   1  16       45.14       21.33     15.99 o 
  -3   1  16      969.76      963.20     35.87 o 
  -1   1  16        1.46       -0.88     11.67 o 
   1   1  16        8.95       23.20     11.33 o 
   3   1  16       79.26       66.51     14.85 o 
   5   1  16     2207.53     2145.85     58.50 o 
   7   1  16      405.02      418.81     29.25 o 
   9   1  16      100.84      114.64     20.47 o 
  11   1  16       13.22       32.85     17.60 o 
 -22   2  16       10.38       -0.83     15.17 o 
 -20   2  16       61.31       88.80     18.94 o 
 -18   2  16      153.74      163.81     21.26 o 
 -16   2  16      228.03      210.39     22.65 o 
 -14   2  16      223.59      227.57     22.57 o 
 -12   2  16       39.94       60.33     15.52 o 
 -10   2  16      598.67      609.67     30.78 o 
  -8   2  16      666.44      690.28     27.23 o 
  -6   2  16       78.63       80.09     13.82 o 
  -4   2  16       19.62       35.35     11.81 o 
  -2   2  16      144.02      118.55     17.39 o 
   0   2  16      227.01      262.98     20.73 o 
   2   2  16      387.48      387.66     23.45 o 
   4   2  16      584.94      645.13     28.93 o 
   6   2  16      669.23      797.20     37.65 o 
   8   2  16      389.84      350.65     28.72 o 
  10   2  16       14.02       26.83     13.34 o 
 -21   3  16      175.47      194.51     20.94 o 
 -19   3  16       57.21       42.98     14.80 o 
 -17   3  16      116.96      118.44     24.00 o 
 -15   3  16       26.95       23.56     14.91 o 
 -13   3  16      262.25      217.60     23.05 o 
 -11   3  16      684.44      669.54     32.94 o 
  -9   3  16      176.46      188.75     20.86 o 
  -7   3  16      297.41      264.22     35.80 o 
  -5   3  16       11.41       -0.47     10.41 o 
  -3   3  16      112.94      130.34     18.08 o 
  -1   3  16      193.41      244.96     24.16 o 
   1   3  16      381.74      443.83     26.72 o 
   3   3  16       57.59       86.20     15.70 o 
   5   3  16      469.59      501.13     35.01 o 
   7   3  16       11.81        2.91     12.91 o 
   9   3  16       55.64       63.51     18.22 o 
 -20   4  16        5.55        1.10     13.17 o 
 -18   4  16      100.62       98.76     17.59 o 
 -16   4  16        0.08       -3.36     12.41 o 
 -14   4  16      129.15      137.37     20.37 o 
 -12   4  16       23.10       40.52     15.56 o 
 -10   4  16        1.73        7.43     12.86 o 
  -8   4  16        3.30        8.14     15.51 o 
  -6   4  16        7.63        3.87     15.55 o 
  -4   4  16       25.73       10.86     14.00 o 
  -2   4  16      149.60      248.02     24.63 o 
   0   4  16      197.64      188.45     26.62 o 
   2   4  16      124.59       99.46     22.80 o 
   4   4  16      241.60      273.35     28.24 o 
   6   4  16       24.50       42.19     21.26 o 
   8   4  16      559.52      575.32     42.36 o 
 -19   5  16        2.55        6.68     14.02 o 
 -17   5  16       47.22       47.39     15.32 o 
 -15   5  16       48.24       63.16     15.82 o 
 -13   5  16       67.25       94.79     16.69 o 
 -11   5  16        1.20      -11.63     11.63 o 
  -9   5  16       28.75       42.71     14.02 o 
  -7   5  16        9.71        3.10     13.59 o 
  -5   5  16      325.29      359.78     28.14 o 
  -3   5  16       78.47      122.13     18.16 o 
  -1   5  16        1.38       30.92     16.91 o 
   1   5  16      219.90      254.39     37.53 o 
   3   5  16       71.49      141.16     23.11 o 
   5   5  16       43.31       49.21     18.20 o 
   7   5  16       21.09        2.79     19.45 o 
 -18   6  16      146.39      125.35     24.63 o 
 -16   6  16        0.01      -12.68     12.68 o 
 -14   6  16      313.10      316.77     25.54 o 
 -12   6  16      334.96      396.15     27.10 o 
 -10   6  16       48.67       47.48     15.77 o 
  -8   6  16      318.80      377.37     27.99 o 
  -6   6  16       41.33       31.39     14.51 o 
  -4   6  16       15.97       11.46     14.57 o 
  -2   6  16       24.92       34.52     17.78 o 
   0   6  16        0.01       21.00     17.69 o 
   2   6  16      385.46      384.21     39.15 o 
   4   6  16       48.41       77.57     21.76 o 
 -13   7  16      336.55      373.92     32.40 o 
 -11   7  16       16.39       22.08     16.25 o 
  -9   7  16       61.10       32.16     20.57 o 
  -7   7  16      771.33      771.85     33.56 o 
  -5   7  16       77.53       86.49     16.76 o 
  -3   7  16        1.93        8.40     14.23 o 
  -1   7  16      479.15      500.36     35.34 o 
   1   7  16      570.68      550.56     33.54 o 
 -21   1  17       15.41       12.87     16.07 o 
 -19   1  17      404.87      416.14     37.71 o 
 -17   1  17      176.47      126.41     20.04 o 
 -15   1  17       93.69      119.68     19.29 o 
 -13   1  17      300.40      282.29     25.13 o 
 -11   1  17       17.57       19.85     13.13 o 
  -9   1  17       18.52       13.21     13.41 o 
  -7   1  17       99.69      113.66     17.73 o 
  -5   1  17      261.07      285.90     22.72 o 
  -3   1  17       16.17       24.77     16.01 o 
  -1   1  17        0.16      -12.33     12.33 o 
   1   1  17        0.85      -11.24     11.24 o 
   3   1  17      327.65      328.16     26.83 o 
   5   1  17       54.74       37.42     23.28 o 
   7   1  17        1.16        5.53     15.79 o 
   9   1  17       26.09       51.61     18.73 o 
 -22   2  17      227.81      192.00     25.08 o 
 -20   2  17      112.84      136.97     21.84 o 
 -18   2  17      166.82      170.18     22.29 o 
 -16   2  17       97.74       57.36     17.36 o 
 -14   2  17       44.32        6.90     13.85 o 
 -12   2  17      521.32      512.80     30.57 o 
 -10   2  17      519.21      553.62     34.82 o 
  -8   2  17      109.16      134.93     18.65 o 
  -6   2  17       19.98       29.89     14.21 o 
  -4   2  17      485.59      459.31     27.37 o 
  -2   2  17       47.66       39.35     17.59 o 
   0   2  17        0.05      -12.72     12.72 o 
   2   2  17      121.94      115.67     17.11 o 
   4   2  17      140.95      125.32     20.93 o 
   6   2  17      176.72      171.42     23.84 o 
   8   2  17       74.58       85.91     20.49 o 
 -21   3  17       38.08       54.37     16.45 o 
 -19   3  17      328.22      383.07     26.76 o 
 -17   3  17       68.17       55.83     17.61 o 
 -15   3  17        3.64       27.13     16.05 o 
 -13   3  17      225.08      199.66     22.89 o 
 -11   3  17      570.33      567.59     32.27 o 
  -9   3  17      209.10      223.53     25.15 o 
  -7   3  17      127.33      134.28     21.26 o 
  -5   3  17      210.20      209.48     21.80 o 
  -3   3  17      884.71      935.74     57.83 o 
  -1   3  17        5.73       32.52     16.08 o 
   1   3  17      200.73      192.55     26.06 o 
   3   3  17      911.59      959.91     41.09 o 
   5   3  17      426.45      446.26     42.67 o 
   7   3  17        0.57       17.13     15.84 o 
 -20   4  17       56.64       55.88     17.21 o 
 -18   4  17      238.61      228.91     22.98 o 
 -16   4  17       20.80       25.12     14.47 o 
 -14   4  17       96.55      100.33     37.35 o 
 -12   4  17      261.70      224.88     24.26 o 
 -10   4  17       42.77       36.02     15.74 o 
  -8   4  17     1630.92     1722.96     67.71 o 
  -6   4  17      553.61      581.23     44.92 o 
  -4   4  17       40.84       37.97     15.88 o 
  -2   4  17       58.58       59.69     18.12 o 
   0   4  17      181.22      181.57     28.16 o 
   2   4  17       45.17       63.25     26.05 o 
   4   4  17       51.05       39.73     18.21 o 
   6   4  17      356.68      356.37     36.77 o 
 -17   5  17        5.80       17.24     14.83 o 
 -15   5  17      110.04      100.65     18.56 o 
 -13   5  17      323.65      333.85     26.14 o 
 -11   5  17      270.94      300.45     28.46 o 
  -9   5  17      212.91      189.37     24.40 o 
  -7   5  17      235.84      263.62     43.84 o 
  -5   5  17       27.37       30.56     16.93 o 
  -3   5  17     1046.93     1122.71     37.57 o 
  -1   5  17      155.58      196.22     25.66 o 
   1   5  17      406.76      452.17     38.97 o 
   3   5  17        0.07      -11.97     16.29 o 
   5   5  17      405.01      465.26     42.17 o 
 -14   6  17        1.55       11.38     16.56 o 
 -12   6  17       18.04       26.40     17.20 o 
 -10   6  17      224.96      223.50     23.42 o 
  -8   6  17      765.05      885.00     38.33 o 
  -6   6  17      132.51      158.44     24.16 o 
  -4   6  17       27.00       37.18     19.09 o 
  -2   6  17       95.47       51.95     19.73 o 
   0   6  17      735.17      760.05     56.57 o 
   2   6  17       11.60       12.69     18.09 o 
  -9   7  17       36.22       14.44     17.33 o 
  -7   7  17      250.09      250.60     25.88 o 
  -5   7  17        0.05       -4.74     14.74 o 
  -3   7  17       60.26       47.81     19.76 o 
 -20   0  18      501.33      503.14     47.83 o 
 -18   0  18      141.71      103.49     29.13 o 
 -16   0  18       20.57       -0.53     20.72 o 
 -14   0  18      409.99      470.22     44.19 o 
 -12   0  18      320.33      360.95     39.33 o 
 -10   0  18      627.77      658.72     70.00 o 
  -8   0  18     3006.64     3064.45    100.46 o 
  -6   0  18      133.48      157.52     27.75 o 
  -4   0  18      594.62      678.15     68.75 o 
  -2   0  18       85.16      156.88     43.13 o 
   0   0  18        2.25       51.88     31.88 o 
   2   0  18      295.02      363.22     39.34 o 
   4   0  18      170.36      158.81     31.86 o 
   6   0  18      229.00      204.77     37.35 o 
 -21   1  18      469.92      559.60     36.06 o 
 -19   1  18      462.24      478.36     33.15 o 
 -17   1  18       64.67       58.94     17.87 o 
 -15   1  18       65.20       87.61     18.85 o 
 -13   1  18        9.10        0.70     14.44 o 
 -11   1  18       68.83       83.83     17.88 o 
  -9   1  18      194.46      232.99     23.92 o 
  -7   1  18      450.85      428.94     28.60 o 
  -5   1  18      736.63      797.08     41.48 o 
  -3   1  18     1133.25     1181.15     60.10 o 
  -1   1  18       14.63       24.68     17.05 o 
   1   1  18      101.09       81.45     19.73 o 
   3   1  18      139.40      157.48     22.22 o 
   5   1  18      189.96      218.06     25.97 o 
   7   1  18      251.70      247.53     27.24 o 
 -20   2  18       78.19      122.94     21.99 o 
 -18   2  18      197.38      218.68     25.63 o 
 -16   2  18      164.15      125.03     20.79 o 
 -14   2  18        3.83        6.75     15.34 o 
 -12   2  18        0.92        7.83     14.35 o 
 -10   2  18       32.14        6.99     14.11 o 
  -8   2  18     1174.87     1052.02     40.70 o 
  -6   2  18      133.89      181.34     34.01 o 
  -4   2  18      572.87      707.54     50.17 o 
  -2   2  18        2.59       -1.21     17.42 o 
   0   2  18       23.04        8.27     19.63 o 
   2   2  18       78.08       69.80     19.05 o 
   4   2  18        1.01       -1.82     25.77 o 
   6   2  18      233.24      188.69     25.48 o 
 -19   3  18       63.10       61.04     17.36 o 
 -17   3  18       13.19        5.98     16.15 o 
 -15   3  18       23.01       27.81     16.78 o 
 -13   3  18        0.71       20.73     16.22 o 
 -11   3  18        8.09       -9.46     14.22 o 
  -9   3  18     1414.94     1458.16     57.45 o 
  -7   3  18        9.31       14.57     17.30 o 
  -5   3  18      202.51      216.14     27.69 o 
  -3   3  18      211.46      192.20     26.66 o 
  -1   3  18       37.86       67.72     22.80 o 
   1   3  18       83.82       67.71     20.06 o 
   3   3  18      212.04      286.69     33.83 o 
   5   3  18      391.28      445.11     51.18 o 
 -18   4  18       40.87       13.00     15.29 o 
 -16   4  18       90.10       89.82     20.79 o 
 -14   4  18       12.31       32.28     17.67 o 
 -12   4  18       49.19       65.24     24.18 o 
 -10   4  18       26.14       -3.05     17.35 o 
  -8   4  18      604.38      580.54     40.50 o 
  -6   4  18        4.06       -4.20     15.37 o 
  -4   4  18        0.55       30.32     20.58 o 
  -2   4  18        4.60      -18.03     18.03 o 
   0   4  18       32.13       50.22     22.61 o 
   2   4  18       20.58       14.68     18.48 o 
   4   4  18       29.23       30.79     22.56 o 
 -15   5  18       43.58       47.75     16.40 o 
 -13   5  18      277.21      277.83     29.95 o 
 -11   5  18      129.50      147.30     23.60 o 
  -9   5  18       22.77       12.17     16.87 o 
  -7   5  18      102.28      108.33     21.57 o 
  -5   5  18        6.24       -1.17     23.43 o 
  -3   5  18       20.96       19.30     18.53 o 
  -1   5  18       12.17       39.39     23.19 o 
   1   5  18        0.04       10.27     18.01 o 
 -10   6  18       60.27       49.47     17.99 o 
  -8   6  18        4.37      -13.72     13.72 o 
  -6   6  18      144.97      154.01     22.71 o 
  -4   6  18       27.73       17.10     19.61 o 
  -2   6  18      128.06      174.38     48.75 o 
 -19   1  19      109.47      131.93     22.77 o 
 -17   1  19      239.05      243.03     26.99 o 
 -15   1  19      333.17      325.01     34.91 o 
 -13   1  19      160.81      146.32     21.99 o 
 -11   1  19      113.96      142.15     21.68 o 
  -9   1  19       41.63       39.43     16.99 o 
  -7   1  19       37.61       27.88     23.17 o 
  -5   1  19       34.79       33.78     32.19 o 
  -3   1  19        6.39       -2.38     19.57 o 
  -1   1  19        0.10        4.39     20.32 o 
   1   1  19      244.34      203.82     37.89 o 
   3   1  19        3.68      -12.72     18.27 o 
 -18   2  19      183.81      206.99     25.96 o 
 -16   2  19        2.67       -9.72     15.40 o 
 -14   2  19        4.15      -14.01     15.24 o 
 -12   2  19      311.75      373.08     30.75 o 
 -10   2  19       25.43       28.97     18.46 o 
  -8   2  19        3.32       10.03     17.18 o 
  -6   2  19       25.52        2.56     20.52 o 
  -4   2  19      129.12      137.35     30.46 o 
  -2   2  19      409.91      370.51     55.00 o 
   0   2  19      134.90      124.40     25.86 o 
   2   2  19       76.81       84.88     26.99 o 
 -17   3  19      487.82      489.56     43.03 o 
 -15   3  19      214.99      229.12     27.10 o 
 -13   3  19      757.57      773.43     72.08 o 
 -11   3  19        0.31       13.22     19.11 o 
  -9   3  19      346.01      356.86     36.53 o 
  -7   3  19      401.53      400.02     45.82 o 
  -5   3  19       30.34       -2.05     22.08 o 
  -3   3  19       11.34       -9.52     20.76 o 
  -1   3  19       15.24        4.12     20.52 o 
   1   3  19      527.97      599.00     36.92 o 
 -14   4  19       20.82       33.10     20.43 o 
 -12   4  19        0.08      -18.63     18.63 o 
 -10   4  19        0.40       11.14     18.91 o 
  -8   4  19       95.22      112.98     25.04 o 
  -6   4  19       28.93       42.82     26.71 o 
  -4   4  19      647.32      787.53     81.88 o 
  -2   4  19     1227.48     1346.03     60.50 o 
   0   4  19       78.35       87.76     26.66 o 
 -11   5  19      129.72      136.94     24.75 o 
  -9   5  19      196.97      189.76     32.39 o 
  -7   5  19       76.42       62.11     20.65 o 
  -5   5  19       30.93       43.21     23.46 o 
  -3   5  19      726.21      713.15     80.63 o 
 -16   0  20      227.20      252.85     39.85 o 
 -14   0  20       34.65       22.50     35.00 o 
 -12   0  20      334.39      316.35     41.32 o 
 -10   0  20      166.00      160.63     45.63 o 
  -8   0  20      122.18       97.50     42.50 o 
  -6   0  20       33.39      103.75     40.63 o 
  -4   0  20      257.26      274.39     56.88 o 
  -2   0  20      770.31      821.91     79.38 o 
   0   0  20      329.20      387.52     67.50 o 
 -15   1  20       93.00       99.82     21.29 o 
 -13   1  20      193.01      224.00     52.21 o 
 -11   1  20      385.27      398.10     36.81 o 
  -9   1  20       49.44       18.53     23.44 o 
  -7   1  20        0.39       42.19     24.45 o 
  -5   1  20      173.31      197.35     85.94 o 
  -3   1  20      368.99      352.53     41.54 o 
  -1   1  20       18.09       -9.80     22.82 o 
 -14   2  20       93.62      109.26     22.44 o 
 -12   2  20      164.00      214.01     31.63 o 
 -10   2  20       56.47       59.00     29.52 o 
  -8   2  20       62.02       86.92     39.06 o 
  -6   2  20        0.52      -17.45     20.65 o 
  -4   2  20       89.05      123.87     49.38 o 
  -2   2  20       56.70       12.49     24.17 o 
   0   2  20        5.75       29.74     28.19 o 
 -13   3  20        1.71        7.35     20.92 o 
 -11   3  20      817.50      852.13     49.87 o 
  -9   3  20       71.80       64.85     23.91 o 
  -7   3  20       73.04       52.19     27.40 o 
  -5   3  20        2.55      -21.13     21.13 o 
  -3   3  20      674.39      753.86     60.42 o 
  -8   4  20      489.08      677.53     79.38 o 
 -11   1  21       18.48      -15.63     28.75 o 
  -9   1  21       43.67       80.72     33.44 o 
  -7   1  21      185.67      185.00     36.02 o 
                                                 
